# Supplementary material for: Rule reversal: Ecogeographical patterns of body size variation in the common treeshrew (Mammalia, Scandentia)
Source: Ecol Evol. 2018 Jan 4;8(3):1634–45. doi: 10.1002/ece3.3682 (PMC5792578; doi:10.1002/ece3.3682)
Supplement: Supplementary file 1 [file ECE3-8-1634-s001.xlsx]

## Sheet: Details
Ecology and Evolution
SUPPORTING INFORMATION
Rule reversals: ecogeographical patterns of body size variation in the common treeshrew (Mammalia, Scandentia)
Eric J. Sargis, Virginie Millien, Neal Woodman, and Link E. Olson
Appendix S1 Craniomandibular dataset.

## Sheet: Measurement Descriptions
Measurement descriptions (and abbreviations) following Sargis et al. (2013b, 2014a,b, 2017). Upper-case abbreviations for teeth (i.e., I, C, P, M) refer to maxillary and premaxillary teeth; lower-case abbreviations (i, c, p, m) refer to mandibular teeth.
1) Condylo-premaxillary length (CPL): greatest distance between rostral surface of premaxilla and caudal surface of occipital condyle.
2) Condylo-incisive length (CIL): greatest distance between anterior-most surface of I1 and caudal surface of occipital condyle.
3) Upper toothrow length (UTL): greatest distance between anterior-most surface of I1 and posterior-most surface of M3.
4) Maxillary toothrow length (MTL): greatest distance between anterior-most surface of C1 and posterior-most surface of M3.
5) Epipterygoid-premaxillary length (EPL): greatest distance between rostral surface of premaxilla and caudal surface of epipterygoid process.
6) Palato-premaxillary length (PPL): greatest distance between rostral surface of premaxilla and caudal surface of palatine.
7) Epipterygoid breadth (EB): greatest distance between lateral points of epipterygoid processes.
8) Mastoid breadth (MB): greatest distance between lateral apices of mastoid portion of petrosal.
9) Lacrimal breadth (LB): greatest distance between lateral apices of lacrimal tubercles.
10) Least interorbital breadth (LIB): least distance between the orbits.
11) Zygomatic breadth (ZB): greatest distance between lateral surfaces of zygomatic arch.
12) Braincase breadth (BB): greatest breadth of braincase.
13) Lambdoid-premaxillary length (LPL): greatest distance between rostral surface of premaxilla and caudal surface of lambdoid crest.
14) Condylo-nasal length (CNL): greatest distance between rostral surface of nasal and caudal surface of occipital condyle.
15) Postorbital bar-premaxillary length (PBPL): greatest distance between rostral surface of premaxilla and caudal surface of postorbital bar.
16) Lacrimal tubercle-premaxillary length (LTPL): greatest distance between rostral surface of premaxilla and caudal surface of lacrimal tubercle.
17) Lambdoid crest height (LCH): greatest distance from apex (or apices if bilobate) of lambdoid crest to both ventral apices of occipital condyles (i.e., along midline).
18) Mandibular height (MH): greatest distance between coronoid and angular processes of mandible.
19) Mandibular condyle height (MCH): greatest distance between mandibular condyle and angular process of mandible.
20) Mandibular condyle width (MCW): greatest distance between medial and lateral surfaces of mandibular condyle.
21) Mandibular condylo-incisive length (MCIL): greatest distance between anterior-most surface of i1 and caudal surface of mandibular condyle.
22) Lower toothrow length (LTL): greatest distance between anterior-most surface of i1 and posterior-most surface of m3.
23) Total length (TL)
24) Tail length (TV)
25) Hind foot length (HF)
26) Ear length (E)
27) Weight (WT)
REFERENCES
Sargis, E. J., Campbell, K. K., & Olson, L. E. (2014b). Taxonomic boundaries and craniometric variation in the treeshrews (Scandentia, Tupaiidae) from the Palawan faunal region. Journal of Mammalian Evolution, 21, 111-123.
Sargis, E. J., Woodman, N., Morningstar, N. C., Reese, A. T., & Olson, L. E. (2013b). Morphological distinctiveness of Javan Tupaia hypochrysa (Scandentia, Tupaiidae). Journal of Mammalogy, 94, 938-947.
Sargis, E. J., Woodman, N., Morningstar, N. C., Reese, A. T., & Olson, L. E. (2014a). Island history affects faunal composition: The treeshrews (Mammalia: Scandentia: Tupaiidae) from the Mentawai and Batu Islands, Indonesia. Biological Journal of the Linnean Society, 111, 290-304.
Sargis, E. J., Woodman, N., Morningstar, N. C., Bell, T. N., & Olson, L. E. (2017) Skeletal variation and taxonomic boundaries among mainland and island populations of the common treeshrew (Mammalia: Scandentia: Tupaiidae). Biological Journal of the Linnean Society 120: 286-312.

## Sheet: Raw Measurements
Museum	Catalog #	Island/Mainland	Sex	CPL	CIL	UTL	MTL	EPL	PPL	EB	MB	LB	LIB	ZB	BB	LPL	CNL	PBPL	LTPL	LCH	MH	MCH	MCW	MCIL	LTL	TL	TV	HF	E	WT (g)	Note
BMNH	12.10.22.5	Butang: Adang	M	48.2	NA	NA	18.66	34.53	28.58	10.09	18.54	18.63	14.34	26.15	18.97	52.12	46.4	35.08	24.19	12.42	14.33	9.52	3.5	38	25.2	NA	173	43	16	NA	All measurements in millimeters.
BMNH	12.10.22.6	Butang: Adang	F	45.2	NA	NA	18.02	32.25	27.24	10.51	NA	18.22	14.03	25.11	NA	48.21	43.4	32.89	22.41	12.28	14.05	9.16	3.12	NA	NA	NA	163	41.5	17	NA
BMNH	55.1379	Butang: Adang	F	46.76	NA	NA	18.58	33.89	27.87	11.14	18.05	18.14	14.02	24.85	18.6	50.01	45.55	34.16	23.53	12.32	14.23	9.56	3.17	37.1	24.71	NA	156	42	16	NA
BMNH	55.1380	Butang: Adang	F	47.41	46.75	27.02	18.79	33.52	28.1	10.8	NA	18.57	14.26	25.28	NA	NA	45.73	34.23	23.51	NA	14.52	9.38	3.18	37.57	25.14	NA	168	42	16	NA
USNM	104354	Butang: Adang	M	NA	NA	26.47	18.17	NA	27.8	NA	NA	NA	14.29	25.24	18.37	NA	NA	34.03	23.59	NA	14.41	9.28	3.23	36.9	24.62	349	171	NA	NA	NA
BMNH	12.10.22.4	Butang: Rawi	F	46.04	45.5	25.88	17.69	32.95	27.44	11.06	17.67	18.44	14.5	24.84	18.61	49.54	43.84	33.4	22.74	12.26	13.83	9.01	2.91	36.24	NA	NA	165	42.5	16.5	NA
BMNH	55.1378	Butang: Rawi	M	NA	NA	NA	17.55	NA	27.33	NA	NA	18.57	14.28	25.07	NA	NA	NA	33.21	22.58	NA	12.81	8.19	2.91	NA	NA	NA	158	40.5	16	NA
USNM	104355	Butang: Rawi	M	46.13	45.24	25.61	17.76	33.01	27.14	11.3	17.57	19.5	15.21	25.8	18.71	49.31	43.97	33.4	22.65	11.81	12.97	8.97	3.34	NA	NA	349	165	NA	NA	NA
BMNH	9.11.1.22	Langkawi	M	47.01	46.69	NA	NA	33.89	28.04	9.77	17.63	18.56	13.4	24.62	18.38	50.98	45.56	34.7	24.23	12.36	13.05	8.79	2.99	37.21	24.79	NA	152	44	14	NA
BMNH	9.11.1.23	Langkawi	M	47.48	46.87	27.61	NA	34.11	28.81	NA	17.82	19.38	15.28	26	18.77	50.7	46.12	34.74	23.73	12.31	12.94	8.78	2.92	37.11	25.97	NA	129	43	14	NA
BMNH	9.11.1.24	Langkawi	M	NA	NA	26.68	18	NA	28.23	NA	NA	18.46	14.68	NA	NA	NA	NA	34.58	23.7	NA	13.21	8.56	2.8	37.05	24.71	NA	150	40	11	NA
BMNH	9.11.1.25	Langkawi	F	45.82	NA	NA	NA	NA	27.73	NA	17.43	18.16	13.86	23.66	19.1	49.02	44.5	33.28	22.46	12.38	13.06	9.17	2.84	NA	NA	NA	140	39	16	NA
BMNH	9.11.1.26	Langkawi	F	46.64	46.2	26.9	18.27	33.93	28.52	10.78	17.36	18.93	14.02	24.51	19.12	50.16	45.1	34.54	23.74	12.1	12.93	8.79	2.98	37.75	25.44	NA	133	39	14	NA
BMNH	9.11.1.27	Langkawi	F	46.06	45.71	27.09	17.99	33.61	28.11	11.06	17.54	18.04	14.36	23.98	18.07	49.75	44.7	33.59	23.16	12.12	13.78	9.14	3.17	36.91	25.25	NA	133	42	16	NA
BMNH	9.11.1.28	Langkawi	F	NA	NA	NA	NA	NA	27.28	NA	NA	18.15	14.07	NA	NA	NA	NA	33.61	22.65	NA	NA	8.69	3.38	35.9	NA	NA	134	36	15	NA
BMNH	9.11.1.29	Langkawi	F	47.48	46.78	27.21	19.33	NA	28.81	NA	17.64	18.51	14.32	NA	18.58	51.07	45.96	34.31	23.57	12.25	13.29	8.77	2.81	37.56	25.89	NA	154	41	16	NA
BMNH	9.11.1.30	Langkawi	F	47.43	46.59	27.23	18.67	35.07	28.99	11.52	18.01	17.78	14.05	24.64	19.54	50.87	45.3	34.67	23.9	12.53	13.62	9.22	3.09	37.62	25.79	NA	155	40	16	NA
BMNH	55.1381	Langkawi	M	NA	NA	27.47	18.67	NA	29.37	NA	NA	NA	NA	NA	NA	NA	NA	NA	24.18	NA	NA	NA	3.16	37.73	25.63	NA	150	40	15	NA
BMNH	55.1382	Langkawi	M	47.12	46.35	27.24	18.81	34.31	28.86	NA	18.26	18.51	13.94	25.51	18.76	50.87	45.28	35.25	24.29	12.39	13.18	8.8	3.17	37.21	25.52	NA	145	35	16	NA
BMNH	55.1383	Langkawi	M	45.53	45.06	NA	18.41	33.62	NA	12.07	18.15	18.58	13.62	NA	18.91	49.07	44	33.35	22.85	11.99	NA	8.54	2.98	36.39	25.26	NA	150	42	17	NA
BMNH	55.1384	Langkawi	M	47.29	46.6	27.14	18.6	34.67	29.07	11.6	NA	18.08	NA	24.38	NA	51.07	45.43	34.98	24.28	12.42	14.18	9.6	3.04	37.82	25.71	NA	150	41	17	NA
BMNH	55.1385	Langkawi	F	NA	NA	NA	18.03	NA	NA	11.06	17.87	17.07	13.49	23.31	18.34	NA	44.18	NA	NA	12.05	12.31	8.44	2.93	36.31	24.52	NA	140	35	15	NA
BMNH	55.1386	Langkawi	F	46.65	46.16	26.66	17.9	33.91	28.06	11.33	17.71	18.09	14.19	24.2	18.8	50.41	45.1	33.81	23.17	12.01	13.18	9.14	3.09	NA	NA	NA	152	41	15	NA
BMNH	55.1387	Langkawi	F	47.27	46.83	26.95	NA	NA	28.39	NA	18.39	19.3	14.85	25.77	18.69	50.76	NA	34.71	23.95	13.05	13.01	8.55	3.02	37.53	25.42	NA	135	37	16	NA
BMNH	55.1389	Langkawi	M	47.63	46.87	26.65	17.9	35.3	28.65	12.83	NA	18.99	14.07	25.51	18.82	NA	45.87	34.93	23.88	NA	14.51	9.31	3.46	37.64	25.16	NA	159	41.5	17	NA
BMNH	55.1390	Langkawi	M	45.4	44.89	25.75	18.08	33.38	27.05	12.4	17.99	18.43	13.23	24.32	18.48	49.01	43.96	33.03	22.63	12.17	13.14	8.74	3.24	35.65	24.52	NA	154	43	15.5	NA
BMNH	55.1391	Langkawi	M	46.07	45.51	26.18	17.27	NA	27.83	NA	18.24	19.08	14.03	25.41	18.67	49.08	44.27	33.98	23.2	12.13	13.84	9.34	3.25	36.36	24.88	NA	158	43	18	NA
BMNH	55.1392	Langkawi	NA	NA	NA	NA	18.05	NA	NA	NA	NA	NA	NA	NA	NA	NA	NA	NA	NA	NA	NA	NA	NA	NA	25.24	NA	140	NA	17	NA
BMNH	55.1393	Langkawi	F	46.57	45.77	26.41	18.1	34.1	28.03	12.4	18.17	18.17	13.91	25	18.64	49.84	44.59	33.92	22.93	12.44	13.81	8.72	3.44	36.59	24.94	NA	153	42	16	NA
USNM	104353	Langkawi	M	46.01	45.34	26.05	17.7	NA	27.36	NA	NA	18.66	14	24.35	NA	NA	44.01	33.24	22.89	NA	13.51	8.89	3.02	36.84	25.06	323	152	NA	NA	NA
USNM	123901	Langkawi	M	47.12	46.56	26.61	18.32	NA	28.21	NA	18.23	18.79	14.09	25.13	18.5	50.53	45.6	34.38	23.67	11.97	13.77	8.82	3.09	37.59	24.92	325	145	NA	NA	NA
USNM	311302	Langkawi	M	47.86	47.33	27.31	NA	35.31	28.7	NA	17.58	19.34	14.95	25.51	18.78	51.25	46.53	34.92	24.17	12.74	14.39	9.47	3.24	37.84	25.23	335	167	43	15	165
USNM	311303	Langkawi	M	48.02	47.52	27.54	18.3	NA	28.98	NA	17.76	18.99	14.95	25.27	18.69	51.05	45.89	35.34	24.8	11.72	13.69	9.42	3.29	38.11	26.08	330	150	42	12	150
USNM	311306	Langkawi	F	46	45.14	26.3	NA	33.52	27.91	11.44	17.14	18.25	13.85	24.22	18.82	49.63	44.4	33.8	23.05	11.58	13.02	8.34	2.91	36.42	24.83	315	145	40	15	100
BMNH	12.10.7.10	Penang	M	48.36	47.82	27.85	18.7	35.66	NA	NA	17.62	19.02	NA	25.64	18.88	NA	46.44	35.59	24.74	NA	14.08	9.51	3.55	NA	NA	NA	165	43	17	NA
BMNH	12.10.7.11	Penang	M	46.37	46.09	26.51	18.67	33.66	27.86	10.87	17.27	17.41	12.9	23.77	18.66	49.49	44.65	33.66	23.25	11.54	12.35	8.56	3.07	36.71	24.92	NA	165	42	16	NA
BMNH	12.10.7.12	Penang	F	46.1	NA	NA	17.88	NA	NA	NA	NA	18.68	14.44	25.69	18.89	NA	44.06	34.49	23.35	NA	13.03	9.03	3.25	NA	NA	NA	151	37	15	NA
BMNH	12.10.7.13	Penang	F	NA	NA	NA	17.09	NA	NA	9.72	NA	NA	13.85	NA	NA	NA	NA	NA	NA	11.91	NA	NA	NA	NA	NA	NA	137	35	17	NA
BMNH	12.10.7.14	Penang	M	44.45	44.15	25.59	18.49	NA	26.78	NA	NA	NA	13	NA	18.16	48.05	NA	32.53	NA	11.94	12.14	8.12	3.03	35.16	23.79	NA	146	38	16	NA
BMNH	12.10.7.9	Penang	M	47.1	46.38	26.36	18.06	34.46	28.26	NA	18.18	19.27	14.16	NA	19.15	NA	45.67	34.82	23.96	NA	13.79	8.94	3.55	NA	NA	NA	153	41	18	NA
BMNH	55.1207	Penang	M	46.6	45.97	26.7	18.41	34.26	28.23	NA	18	18.5	13.96	24.76	19.13	50.6	44.33	34.19	23.59	11.98	13.01	8.68	3.12	37.16	24.88	NA	146	41	17	NA
BMNH	55.1208	Penang	M	46.74	NA	NA	NA	34.26	28.4	11.91	18.14	17.95	13.78	24.76	18.82	51.25	45.6	34.13	23.48	12.39	13.2	8.68	3.11	37.36	25.41	NA	161	40	17	NA
BMNH	55.1210	Penang	F	46.17	45.77	26.29	NA	33.41	27.63	10.6	18.02	18.06	13.6	24.37	18.73	50.07	44.67	33.67	23.11	12.1	12.19	8.05	2.77	NA	NA	NA	155	40	17	NA
BMNH	55.1211	Penang	F	46.8	NA	NA	18.26	34.27	28.53	10.74	18.23	18.11	13.3	24.35	18.49	50.67	NA	34.62	23.88	NA	12.91	8.84	3.18	37.32	25.26	NA	154	40	16	NA
BMNH	55.1212	Penang	F	45.58	45.24	26.47	18.21	33.55	27.79	11.22	17.77	18.09	NA	23.87	NA	48.9	43.89	NA	22.79	11.72	13.01	8.96	2.78	36.69	25	NA	153	42	17	NA
BMNH	60.5.4.72	Penang	F	46.73	46.4	26.15	17.86	34.47	28.04	NA	NA	NA	14.6	25.67	19.42	50.97	45.05	34.56	23.78	NA	13.2	8.85	3.4	36.6	24.25	NA	NA	41	16	NA
BMNH	79.11.21.687	Penang	F	47.86	47.02	27.02	18.82	NA	28.99	NA	18.76	NA	13.83	25.04	19.88	50.9	45.46	35.02	NA	12.3	13.44	9.01	2.88	37.53	25.31	NA	NA	NA	NA	NA
FMNH	98454	Penang	M	45.47	45.05	26.19	17.9	33.51	27.45	11.35	17.42	18.57	14.45	25.55	19.2	49.44	44.12	33.34	22.77	11.75	13.08	8.5	3.49	36.06	24.42	NA	156	43	NA	NA
FMNH	98455	Penang	M	45.62	45.5	NA	NA	33.22	27.51	11.21	17.27	18.18	13.95	24.22	18.88	49.97	44.93	33.46	23.22	12.2	13.26	9.27	3.25	36.66	25.03	NA	153	43	NA	NA
FMNH	98456	Penang	F	NA	NA	NA	18.8	NA	NA	NA	17.28	18	13.87	24.12	18.82	NA	44.64	NA	NA	12.19	13.07	8.9	3.36	NA	NA	NA	173	42	17	101
FMNH	98459	Penang	M	47.27	46.97	26.29	17.93	34.4	28.21	11.28	17.28	18.55	13.96	25.01	18.68	49.74	45.39	33.9	23.36	11.6	12.73	8.53	3.55	37.61	25.15	NA	149	40	15	86
FMNH	98460	Penang	M	46.34	45.95	NA	NA	33.77	27.66	11.09	17	18.66	13.32	24.54	17.84	48.62	44.1	33.79	23.33	11.99	12.65	8.2	3.12	36.31	24.85	NA	170	45	16	120
FMNH	98462	Penang	F	45.64	45.24	25.94	17.56	33.24	27.57	11.27	17.41	18.17	13.73	24.16	19.17	48.72	44.04	33.52	23.12	11.49	12.72	8.57	2.8	36.44	24.55	NA	147	41	16	120
FMNH	98468	Penang	M	46.84	NA	NA	18.31	34.23	28.56	10.61	17.37	19.11	14.32	25.26	19.25	50.6	45.43	34.2	23.79	12.26	13.73	9.18	3.33	37.41	25.19	NA	NA	NA	NA	NA
FMNH	98469	Penang	F	44.76	44.47	25.61	17.52	NA	26.63	NA	17.13	17.6	13.83	23.95	18.94	48.33	42.88	32.55	21.84	12.18	12.75	8.87	3	35.48	23.97	NA	NA	NA	NA	NA
FMNH	98470	Penang	M	46.64	46.39	26.93	18.44	NA	28.29	NA	17.26	18.29	13.82	24.93	18.77	50.43	45.04	34.1	23.16	12.11	13.77	9.28	3.27	36.38	24.73	NA	NA	NA	NA	NA
USNM	487954	Penang	M	46.84	46.14	26.76	18.92	33.89	27.98	10.57	17.45	18.17	13.87	24.33	19.35	50.72	45.55	34.13	23.71	12.11	13.1	9.01	2.97	37.38	25.59	341	160	39	17	NA
BMNH	47.1496	Ta Li Bong	M	45.76	44.99	26.21	18.19	33.88	27.59	12.1	17.84	17.59	13.29	24.31	19.3	49.24	43.41	33	22.4	11.73	13.2	9.11	3.02	36.23	25.11	NA	144	40	16	NA
BMNH	55.1374	Ta Li Bong	M	44.36	43.92	25.63	17.18	32.53	27.07	10.82	NA	17.86	13.89	24.1	NA	48.03	42.92	33.08	22.29	NA	12.04	8.21	2.59	35.45	24.21	NA	136	39	16	NA
BMNH	55.1375	Ta Li Bong	M	46.87	45.97	26.67	18.08	34.84	28.44	11.4	18.35	17.99	13.73	24.24	18.89	50.16	45.2	34.34	23.66	11.72	13.18	8.69	3.11	36.55	24.86	NA	148	41	15	NA
BMNH	55.1376	Ta Li Bong	F	46.04	45.48	26.65	17.89	34.55	28.42	12.04	18.15	17.18	13.47	24.02	18.97	49.43	44.32	33.8	22.92	11.47	13.04	9.02	3.27	36.54	25.27	NA	137	39	16.5	NA
BMNH	55.1377	Ta Li Bong	F	46.06	45.49	26.69	18.24	34.54	28.33	11.66	18.05	17.28	13.34	23.71	18.95	49.5	44.68	33.49	22.98	11.68	13.06	8.51	2.96	36.89	25.27	NA	142	40	17	NA
USNM	83256	Ta Li Bong	F	45.41	44.57	26.37	17.56	NA	27.55	NA	17.14	17.86	13.5	24.2	18.95	48.58	43.46	33.06	22.3	11.85	12.72	8.72	3.04	36.13	25.14	NA	NA	NA	NA	NA
BMNH	9.11.1.14	Terutau	M	NA	NA	26.45	18	33.12	27.91	NA	NA	17.53	12.63	NA	NA	NA	NA	33.55	22.53	NA	12.25	7.82	2.59	35.75	24.78	NA	135	40	16	NA
BMNH	9.11.1.15	Terutau	M	45.22	44.95	26.03	18.19	33.48	27.63	11.31	17.79	18.79	14.1	24.76	18.62	49.43	43.6	34.08	22.89	12	13.17	8.74	3.25	36.09	24.57	NA	150	40	16	NA
BMNH	9.11.1.16	Terutau	M	44.79	44.19	25.83	17.54	33.21	27.61	10.72	18	18.58	14.11	24.81	18.87	48.62	42.8	33.52	23	12.36	13.24	8.79	3.33	35.67	24.17	NA	145	40	16	NA
BMNH	9.11.1.17	Terutau	M	45.69	45.8	NA	NA	33.43	27.79	11.29	17.35	18.84	14.2	25.73	18.95	49.76	44.29	33.95	23.12	12.43	13.8	9.37	3.25	36.25	24.5	NA	140	40	16	NA
BMNH	9.11.1.18	Terutau	F	44.55	NA	NA	NA	NA	26.84	NA	17.57	NA	12.48	23.6	18.48	47.74	43.24	32.83	21.86	12.08	12.81	8.39	2.68	NA	NA	NA	144	42	16	NA
BMNH	9.11.1.19	Terutau	F	46.33	45.8	26.86	18.9	33.9	28.29	NA	NA	18.26	14.46	NA	NA	NA	44.49	34.4	23.18	NA	12.95	8.66	2.92	NA	NA	NA	140	40	16	NA
BMNH	9.11.1.20	Terutau	F	45.21	44.57	26.4	17.85	32.72	27.57	10.58	17.43	17.61	13.91	24.2	18.21	48.55	44.08	33.49	22.4	12.36	12.37	7.98	3.19	35.7	24.85	NA	155	40	15	NA
BMNH	55.1394	Terutau	M	45.55	45.14	26.32	NA	33.66	28.28	11.03	17.85	NA	14.22	24.67	18.13	49.77	43.33	33.92	NA	12.18	14.07	9.08	3.29	NA	NA	NA	139	39	15	NA
BMNH	55.1395	Terutau	M	45.25	44.68	25.99	18.8	33.46	27.77	10.74	17.9	18.05	13.77	24.75	17.89	49.47	43.32	33.95	23.45	12.12	13.47	8.75	3.27	NA	NA	NA	140	40	16	NA
BMNH	55.1396	Terutau	F	45.71	45	26.04	18.23	33.16	28.08	11.3	18.52	NA	NA	24.15	NA	49.69	43.45	33.64	22.82	11.83	NA	8.92	2.75	36.69	24.88	NA	135	40	15	NA
BMNH	55.1397	Terutau	F	NA	NA	26.47	18.12	34.04	28.13	11.63	18.24	NA	13.61	23.96	18.41	49.59	NA	33.85	22.86	NA	13.69	8.66	3.14	36.36	24.89	NA	152	40	16	NA
BMNH	55.1398	Terutau	M	NA	NA	NA	17.56	NA	NA	11.06	18.21	18.14	13.65	24.21	19.09	NA	42.37	NA	NA	11.77	13.19	8.61	3.23	34.95	NA	NA	135	40	16	NA
BMNH	55.1399	Terutau	M	45.21	44.81	25.97	17.67	NA	27.07	NA	17.48	18.19	13.79	NA	18.39	48.92	43.71	32.94	22.34	11.84	NA	NA	NA	NA	24.05	NA	140	38	15	NA
BMNH	55.1400	Terutau	M	46.54	45.76	26.48	18.08	34.17	28.24	NA	18.12	18.26	13.81	24.2	17.79	50.34	44.76	34.06	23.35	12.08	13.4	8.75	3.17	36.53	24.86	NA	150	38	15	NA
BMNH	55.1401	Terutau	F	45.06	44.61	25.96	17.77	33.16	27.72	NA	NA	18.06	13.65	23.45	NA	NA	NA	33.4	22.65	NA	13.38	8.77	2.77	36.15	NA	NA	145	40	15	NA
BMNH	55.1402	Terutau	F	44.31	43.77	25.66	17.54	32.78	27.27	NA	17.65	17.76	13.4	23.55	NA	48.2	42.08	32.68	22.1	11.63	12.64	8.32	3.01	35.1	23.99	NA	135	39	15	NA
BMNH	55.1403	Terutau	F	45.59	44.94	26.57	18.58	33.28	27.85	11.21	17.98	18.27	13.94	24.16	18.52	49.4	44.09	33.82	22.94	12.27	12.53	8.86	3	36.17	NA	NA	150	39	15	NA
FMNH	43836	Terutau	M	45.92	45.15	26.13	17.42	33.57	28.18	10.85	17.65	18.78	14.42	25.16	18.8	49.83	43.9	33.64	23.16	12.03	13.15	8.76	3.22	NA	NA	NA	145	NA	NA	NA
USNM	123981	Terutau	M	NA	NA	NA	17.76	NA	NA	11.74	17.65	18.01	13.52	24.43	18.6	NA	NA	NA	NA	11.97	13.31	8.73	2.98	36.12	24.57	320	150	NA	NA	NA
USNM	123982	Terutau	F	NA	NA	NA	18.04	NA	NA	NA	17.68	NA	13.2	24.04	18.88	NA	43.67	NA	NA	11.76	12.71	8.17	2.81	NA	NA	323	143	NA	NA	NA
USNM	123985	Terutau	M	NA	NA	NA	18.27	NA	NA	11.17	17.78	NA	14.36	24.96	18.86	NA	NA	NA	NA	12.02	13.83	9.43	3.35	NA	NA	325	145	NA	NA	NA
USNM	123987	Terutau	F	46.3	45.82	26.24	18	33.57	27.85	10.8	17.47	17.99	13.03	23.26	17.87	49.88	44.24	33.91	22.97	11.72	13.85	8.91	2.96	36.77	24.66	335	150	NA	NA	NA
USNM	123988	Terutau	F	44.75	44.24	25.18	17.42	32.72	26.45	11.24	17.53	17.62	13.62	NA	NA	NA	42.39	32.44	21.58	NA	13.45	8.67	2.96	35.69	23.9	325	145	NA	NA	NA
BMNH	12.10.22.2	Aur	M	48.08	NA	NA	NA	35.21	28.93	NA	NA	20.52	15.99	27.29	19.95	52.11	46.24	35.1	24.09	12.66	13.66	8.8	2.97	38.51	NA	NA	177	43	17	NA
BMNH	12.10.22.3	Aur	F	48.48	NA	NA	18.36	35.69	29.09	13.07	18.83	19.63	15.77	26.56	19.77	51.93	46.71	35.44	24.24	12.6	13.81	8.81	3.11	NA	NA	NA	185	43.8	16	NA
BMNH	55.1352	Aur	M	47.95	NA	NA	NA	35.48	28.79	12.57	19.16	20.18	15.58	27.11	19.53	51.98	46.13	35.42	24.12	12.52	13.5	8.68	3.23	38.58	25.5	NA	178	42	16	NA
BMNH	55.1353	Aur	M	47.37	46.82	26.66	18.82	34.59	28.14	11.94	18.51	19.51	15.07	25.55	19.16	51.17	45.25	34.52	23.84	12.33	13.98	8.54	3.14	37.68	25.42	NA	173	41.5	16	NA
BMNH	55.1354	Aur	F	NA	NA	27.1	18.69	35.44	28.97	NA	NA	19.64	15.04	NA	NA	NA	NA	35.03	24.17	NA	13.44	8.56	3.12	38.25	26	NA	175	40.5	17	NA
BMNH	55.1355	Aur	F	47.94	47.75	NA	NA	35.51	28.81	12.48	19	19.46	15.01	25.87	19.55	NA	46.04	34.99	24.14	NA	13.3	8.61	3.15	38.37	26.35	NA	176	41	17	NA
USNM	112449	Aur	F	47.76	47.44	26.95	18.59	35.18	28.14	12.35	18.39	19.66	15.37	26.62	19.21	51.01	45.82	34.97	24.09	12.16	13.33	8.53	3.23	38.69	25.61	372	175	NA	NA	NA
BMNH	12.10.22.1	Pemanggil	F	46.92	NA	NA	NA	34.53	NA	NA	18.63	NA	14.55	NA	19.64	50.52	43.39	34.38	23.16	12.65	13.31	8.79	2.97	37.35	NA	NA	161	39.5	14	NA
BMNH	55.1350	Pemanggil	M	46.95	NA	NA	NA	34.37	28.23	10.88	17.65	18.41	13.91	NA	18.8	50.6	45.46	34.28	23.39	12.68	13.55	8.84	3.14	37.37	25.05	NA	175	34	15	NA
BMNH	55.1351	Pemanggil	F	48.05	47.34	27.39	NA	35.47	28.99	12.13	18.62	18.78	14.81	26.15	19.59	51.03	46.25	35.1	23.66	12.49	13.37	8.69	3.05	38.3	25.37	NA	166	36	16	NA
USNM	112499	Pemanggil	F	44.97	44.13	25.32	17.7	32.85	26.96	NA	17.18	17.17	12.93	23.48	18.83	48.14	43.35	32.76	21.96	12	12.24	8	2.81	35.68	24.04	335	150	NA	NA	NA
BMNH	8.1.25.4	Tioman	F	45.73	45.15	NA	NA	NA	27.32	NA	18.25	17.8	14.04	24.7	19.3	48.97	44.16	33.11	22.47	12.5	12.93	8.06	3.15	35.87	24.72	NA	140	37	17	NA
BMNH	10.10.1.11	Tioman	M	46.07	45.47	26.12	NA	34.1	27.88	NA	NA	18.75	14.97	NA	NA	49.42	45.29	33.7	23.18	NA	12.84	8.26	3.2	36.79	NA	NA	NA	37	18	NA
BMNH	55.1340	Tioman	M	NA	NA	NA	18.02	NA	NA	NA	17.3	18.18	14.15	24.91	19.15	NA	NA	NA	NA	11.78	12.69	8.34	2.91	35.87	24.06	NA	138	39	15	NA
BMNH	55.1341	Tioman	M	45.76	45.46	25.92	18.46	32.99	27.59	10.71	17.42	17.84	13.51	24.25	18.44	48.41	43.93	32.63	22.12	12	12.81	8.32	3.04	35.94	24.85	NA	143	39	15	NA
BMNH	55.1342	Tioman	M	45.48	44.82	25.81	18.17	33.16	27.3	NA	18.18	18.45	14.76	25.92	19.12	48.54	43.84	33.12	22.05	12.29	NA	NA	NA	NA	NA	NA	148	41	14	NA
BMNH	55.1343	Tioman	M	44.64	44.34	25.45	17.89	32.19	26.58	10.75	17.74	18.21	14.06	24.76	19.2	47.64	43.11	32.3	21.51	12.4	12.31	7.89	3.07	35.4	24.14	NA	144	34	18	NA
BMNH	55.1345	Tioman	F	46.09	NA	NA	NA	33.83	27.66	11.88	17.84	17.73	14.56	24.87	18.7	49.64	44.77	33.26	22.56	12.08	13.62	9.16	3.32	36.26	NA	NA	144	39	14.5	NA
BMNH	55.1346	Tioman	F	43.56	43.16	NA	NA	31.75	26.38	10.48	17.44	NA	13.53	24.42	18.31	47.08	41.91	31.91	21.08	12.01	12.9	8.71	3.04	NA	23.79	NA	147	38	15	NA
BMNH	55.1347	Tioman	F	47.03	NA	NA	18.56	34.48	28.42	11.79	18.4	18.24	14.8	24.59	19.19	50.21	45.18	34.17	23.61	12.34	13.07	8.4	2.99	37.74	25.86	NA	164	39.5	14	NA
BMNH	55.1348	Tioman	F	45.25	44.6	25.37	17.57	32.77	26.48	11.59	17.63	17.85	13.55	23.99	19.23	47.98	43.75	32.54	22.02	12.42	12.93	8.83	3	35.57	24.25	NA	140	34	16	NA
USNM	101746	Tioman	F	44.77	44.17	25.42	17.13	NA	27.02	NA	17.15	17.47	13.56	23.87	18.98	48.3	42.91	32.68	22.32	11.65	12.77	8.18	2.86	35.91	24.46	318	140	NA	NA	NA
USNM	101747	Tioman	M	46.06	45.59	26.63	18.29	34.1	27.83	NA	17.82	19.51	15.37	25.93	19.34	49.54	44.23	34.12	23.49	11.95	13.68	9.07	3.02	36.52	24.64	336	165	41	NA	NA
USNM	104973	Tioman	F	46.54	45.86	26.11	17.97	34.25	27.94	NA	17.45	18.2	14.01	24.55	19.17	49.53	44.46	33.32	23.25	11.92	13.76	8.96	2.87	37.4	25.05	323	152	NA	NA	NA
USNM	104974	Tioman	F	44.95	44.22	24.97	17.63	32.19	NA	11.03	17.36	17.67	13.44	24.06	18.86	47.58	43.14	32.97	22.04	12.15	12.37	7.82	2.86	35.5	23.97	324	146	NA	NA	NA
USNM	104975	Tioman	M	46.63	46	26.11	17.87	NA	28.07	NA	16.99	18.84	15.27	25.22	18.77	49.24	44.79	33.88	23.25	12.91	13.96	9.12	3.41	36.86	24.85	330	152	NA	NA	NA
USNM	104976	Tioman	F	46.11	45.6	25.9	17.74	33.36	NA	10.82	17.89	NA	14.03	24.94	19.42	49.27	44.19	33.56	23.02	12.45	14.52	9.42	3.27	37.1	24.88	342	152	NA	NA	NA
USNM	487932	Tioman	F	46.38	45.78	NA	NA	NA	28.22	NA	17.77	NA	14.13	25.16	19.52	49.13	44.1	33.98	NA	12.15	13.42	8.81	3.46	36.93	24.79	298	145	40	11	70
USNM	487933	Tioman	M	46.64	45.42	26.41	NA	34.26	28.47	NA	17.28	19.22	15.28	26.62	19.17	50.19	44.33	34.72	24.15	12.6	13.8	9.09	3.07	37	25.02	315	145	40	16	75
USNM	487934	Tioman	M	45.26	44.13	25.16	17.48	33.62	27.5	NA	17.72	18.68	14.67	25.33	19.44	48.85	43.1	33.28	22.89	12.17	13.22	9.17	3.06	35.39	23.77	327	145	41	12	96
USNM	487936	Tioman	F	44.38	44.07	NA	NA	31.78	26.24	10.48	17.24	17.69	13.5	23.74	18.79	47.29	42.27	32.18	21.84	11.76	12.91	8.44	2.93	34.83	23.77	312	143	40	11	73
USNM	487937	Tioman	F	46.87	46.3	NA	NA	34.78	28.07	12.55	17.86	18.92	14.33	25.47	19.49	50.03	45.49	34.44	23.76	11.91	14.15	9.26	3.02	37.48	NA	312	138	37	11	98.5
USNM	487938	Tioman	F	46.83	46.15	25.47	18.47	33.99	27.26	12.07	18.37	NA	14.57	25.39	19.64	50.12	45.28	33.59	23	13.06	13.82	9.49	3.31	37.16	24.53	341	155	41	17	172
BMNH	9.4.1.114	Batam	M	48.55	48.11	27.44	19.23	NA	28.83	NA	18.75	19.67	15.04	26.44	19.38	51.96	47.28	35.39	24.52	12.05	NA	NA	3.07	38.46	26	NA	141	44	17	NA
BMNH	9.4.1.115	Batam	M	50.1	49.55	27.95	19.16	36.73	30.35	12.43	19.04	20.29	15.44	28.41	19.59	54.23	48.29	36.9	25.23	13.21	15.07	10.05	3.87	NA	NA	NA	158	42	15	NA
BMNH	9.4.1.116	Batam	M	48.72	48.5	28.08	19.53	35.83	29.74	11.67	18.45	19.76	14.96	26.48	19.23	52.7	47.31	35.95	24.73	12.27	14.59	9.48	3.45	38.97	26.5	NA	161	43	16	NA
BMNH	9.4.1.117	Batam	M	49.87	49.55	28.58	19.9	36.33	29.86	11.53	18.24	NA	14.9	26.92	19.1	52.65	47.82	36.54	25.12	12.49	14.27	9.87	3.7	39.61	26.58	NA	158	43	16.5	NA
BMNH	9.4.1.118	Batam	F	49.71	49.38	28.27	19.57	37.11	30.05	NA	19.28	NA	15.42	28.37	20.2	53.41	47.92	36.33	NA	12.76	13.87	8.91	3.97	39.93	26.87	NA	160	42	16	NA
BMNH	9.4.1.119	Batam	F	48.24	48.04	28.25	19.43	35.11	29.54	11.21	18.49	19.19	14.69	26.62	19.15	51.36	46.41	35.24	24.15	12.51	13.63	8.81	3.19	38.63	26.5	NA	145	42	15	NA
BMNH	9.4.1.120	Batam	F	51.33	51.12	29.62	20.63	37.04	31.12	11.62	18.76	NA	14.59	26.53	19.84	54.88	49.13	37.48	25.99	13.24	14.63	9.32	3.36	41	27.69	NA	153	43.5	16	NA
RMNH	36091	Batam	M	50.7	50.15	29.09	20.13	37.58	31.25	12.13	18.67	20.94	15.27	28.69	19.41	54.43	48.99	37.74	26.31	13.13	14.41	9.52	3.59	40.55	27.13	NA	155	43	16	NA
RMNH	36092	Batam	F	47.87	47.41	NA	NA	34.62	28.69	11.65	18.28	19.44	14.94	26.61	19.8	51.4	46.91	35.39	24.17	13.12	14.82	9.82	3.16	38	26.04	NA	156	43.5	15	NA
USNM	142151	Batam	F	50.07	49.53	29.17	20.9	36.24	30.38	11.39	18.63	19.6	15.21	27.33	19.79	53.2	48.57	36.86	25.38	13.25	14.37	9.35	3.37	39.6	27.27	360	160	43	17	NA
USNM	142152	Batam	F	48.09	47.57	27.66	19.1	35.3	29.24	11.84	17.58	19.44	14.71	25.99	18.9	52.27	46.24	35.74	24.44	12.08	13.7	8.91	3.36	38.5	26.01	334	154	41	17	NA
USNM	143252	Batam	M	49.43	48.89	28.16	19.5	35.78	29.64	12.16	18.18	NA	14.59	26.85	19.11	52.81	47.32	36.18	25.18	12.54	14.37	9.33	3.47	39.42	26.56	NA	NA	NA	NA	NA
USNM	143253	Batam	M	49.2	48.42	27.75	19.45	NA	29.48	NA	18.37	19.71	14.63	NA	19.26	52.92	47.93	36.29	24.9	12.66	15	9.65	3.22	39.05	26.28	NA	NA	NA	NA	NA
USNM	143254	Batam	M	49.55	48.79	27.32	18.73	36.95	29.83	11.97	17.71	NA	14.61	26.69	18.79	53.29	48.08	36.45	25.34	12.29	15.2	10.36	3.81	38.58	25.27	NA	NA	NA	NA	NA
USNM	143255	Batam	F	49.12	48.62	28.09	19.51	35.78	29.35	11.79	18.29	NA	14.67	26.42	19.39	52.51	47.12	35.89	NA	12.33	13.48	9.22	3.07	39.03	26.47	NA	NA	NA	NA	NA
USNM	143256	Batam	F	49.92	49.48	28.34	19.49	36.05	30.11	11.26	18.41	NA	14.26	26.48	19.75	53.1	48.71	36.34	NA	12.58	13.96	9.42	3.26	39.59	26.73	NA	NA	NA	NA	NA
USNM	143257	Batam	F	46.67	46.2	27.09	18.77	34.34	28.12	11.73	17.73	NA	14.31	25.8	19.07	50.4	45.3	34.45	NA	11.95	13.7	9.16	2.97	37.12	25.45	NA	NA	NA	NA	NA
BMNH	9.4.1.101	Bintan	F	50.75	NA	NA	NA	36.71	30.58	11.89	18.71	19.59	14.68	26.64	19.62	54.6	48.49	36.9	25.56	13.07	14.6	9.66	3.28	39.69	26.24	NA	151	41.5	15	NA
BMNH	9.4.1.102	Bintan	M	50.32	50.01	28.45	19.83	37.33	30.35	12.59	18.36	20.05	NA	26.13	19.1	54.05	48.66	36.7	26.01	12.92	15.16	10.48	3.57	40.12	26.98	NA	162	41.5	15.5	NA
BMNH	9.4.1.103	Bintan	M	49.5	49.11	27.94	19.2	36.42	29.41	NA	19.13	19.13	15.48	27.09	20.33	53.53	48.53	36.31	25.23	13.12	15.39	10.35	3.41	NA	NA	NA	153	40.5	16	NA
BMNH	9.4.1.104	Bintan	F	49.74	49.32	27.8	19.29	36.5	29.85	NA	18.96	NA	15.11	NA	19.7	53.11	48.72	36.25	25.39	12.94	13.72	8.83	3.31	39.69	26.32	NA	150	40	15.5	NA
RMNH	36093	Bintan	M	NA	NA	NA	NA	NA	NA	NA	NA	20.17	NA	NA	NA	NA	NA	NA	25.4	NA	13.81	9.32	3.78	39.55	NA	NA	140	40	16.2	NA
RMNH	36094	Bintan	F	NA	NA	NA	19.01	NA	NA	11.68	17.89	18.59	14.38	25.48	18.73	NA	46.09	NA	NA	12.43	NA	NA	NA	NA	NA	NA	128	41	15	NA
USNM	115607	Bintan	M	49.96	49.23	27.55	18.37	36.66	29.47	12.23	18.45	19.88	15.79	26.61	19.12	53.72	49.07	36.26	24.96	13.22	14.4	10.06	3.53	38.29	25.37	360	150	NA	NA	NA
USNM	115608	Bintan	F	48.89	48.26	27.14	18.91	34.98	28.96	12.34	19.17	19.92	15.55	26.19	19.77	52.69	47.23	35.44	24.46	12.82	14.22	9.21	3.5	37.98	NA	NA	NA	NA	NA	NA
BMNH	26.10.19.4	Mapur	M	47.24	46.64	25.73	17.97	34.13	28	11.62	18.26	NA	NA	24.94	NA	50.76	45.78	34.64	23.34	11.98	14.07	9.45	3.2	37.47	23.99	NA	141	38	17	NA
BMNH	9.4.1.105	Singapore	M	46.53	46.28	27.29	19.01	33.45	28.34	11.09	17.86	18.31	13.78	25.07	19.49	49.85	45.24	33.89	22.8	12.49	13.44	8.92	3.26	37.34	25.81	NA	156	43	14.5	NA
BMNH	9.4.1.106	Singapore	M	48.01	47.69	28.13	19.2	34.41	29.33	10.41	17.9	19.37	15.22	25.8	19.4	51.4	46.18	35.11	24.24	11.98	13.34	9.27	3.28	37.94	26.45	NA	157	41	15	NA
BMNH	9.4.1.107	Singapore	M	48.08	47.69	28.1	19.22	35.33	29.46	11.07	17.98	18.38	14.32	25.23	18.93	51.22	46.16	35.57	24.49	12.22	13.86	9.31	3.25	38.25	26.43	NA	162	43	15.5	NA
BMNH	9.4.1.108	Singapore	M	49.65	49.36	28.6	19.19	35.47	29.74	NA	18.17	19.79	15.38	26.95	19.76	53.24	48.15	36.15	25.21	13.11	14.42	9.43	3.52	39.41	26.5	NA	163	44	15	NA
BMNH	9.4.1.109	Singapore	F	49.42	49.03	28.28	19.53	35.47	29.82	NA	18.22	NA	14.44	NA	19.02	52.31	47.92	36.41	NA	12.4	12.98	9.09	3.07	39.49	26.71	NA	160	44	15	NA
BMNH	9.4.1.110	Singapore	F	46.71	46.24	26.79	18.39	34	28.37	10.74	18.04	NA	13.85	23.77	19.32	50.38	44.98	34.55	23.85	11.89	13.5	8.96	2.98	36.99	25.39	NA	154	40.5	15	NA
BMNH	9.4.1.111	Singapore	F	48.63	48.2	28.3	19.54	35.01	29.82	10.7	18.24	18.56	14.25	25.04	19.83	51.46	46.63	35.67	24.59	12.38	13.59	8.71	3.04	38.82	26.68	NA	158	42	14	NA
BMNH	55.1257	Singapore	M	50.36	50.01	28.85	19.24	36.55	30.44	11.18	18.19	18.84	14.43	25.63	18.38	53.13	47.99	36.83	25.38	12.56	13.29	8.84	3.4	39.97	27.07	NA	173	44	16	NA
BMNH	55.1258	Singapore	M	49.38	49	28.64	19.83	35.72	30.18	NA	NA	18.93	NA	25.51	18.43	53.01	47.35	36.54	25.41	12.46	12.86	8.43	3.23	39.21	26.88	NA	157	42.5	15	NA
BMNH	55.1260	Singapore	M	NA	NA	NA	18.38	NA	NA	12.18	18.47	19.21	14.73	26.2	19.31	NA	45.56	NA	NA	13.27	13.44	9.17	3.57	NA	NA	NA	163	42	14	NA
BMNH	55.1261	Singapore	M	NA	NA	27.76	18.69	NA	30.26	NA	NA	20.78	NA	NA	NA	NA	NA	36.99	25.51	NA	NA	9.5	NA	NA	NA	NA	159	44	15	NA
BMNH	55.1262	Singapore	M	47.7	47.23	27.85	19.48	34.44	29.36	11.12	18.29	NA	14.78	NA	19.57	51.2	46.26	34.69	23.47	12.4	13.81	9.21	3.05	38.38	26.49	NA	169	42	16	NA
BMNH	55.1263	Singapore	F	NA	NA	28.15	19.4	36.09	30.14	11.45	NA	18.52	13.99	25.16	19.8	NA	NA	36.43	25.3	NA	12.99	8.16	3	39	26.92	NA	157	41	15.5	NA
BMNH	55.1264	Singapore	F	48.48	48.2	27.92	19.09	NA	29.41	NA	NA	19.26	15.43	NA	NA	NA	47.56	35.99	24.6	NA	13.67	9.08	3.09	38.7	26.3	NA	153	42	14.5	NA
BMNH	55.1265	Singapore	F	47.62	47.14	27.93	19.06	34.18	29	11.06	17.93	18	14.08	24.17	19.31	50.31	45.85	34.96	23.75	11.83	12.24	7.96	2.86	37.92	26.5	NA	143	41.5	15	NA
BMNH	55.1266	Singapore	F	48.63	NA	NA	19.62	35.03	29.56	11.72	18.25	NA	14.22	25.3	19.08	51.95	47.03	35.74	24.18	12.21	12.84	8.46	3.39	38.84	26.62	NA	155	42	16	NA
USNM	105078	Singapore	F	NA	NA	27.38	19.22	34.16	28.59	NA	NA	18.98	14.51	NA	19.22	NA	NA	35.01	23.82	NA	12.71	8.54	3.34	37.61	25.93	NA	NA	NA	NA	NA
USNM	105079	Singapore	F	45.76	45.17	26.39	18.01	32.97	27.96	11.08	17.65	18.46	14.32	24.46	18.98	49.06	43.96	34.01	23.09	12.45	12.94	8.66	3.05	36.34	24.98	336	152	NA	NA	NA
USNM	105080	Singapore	M	47.34	46.4	26.63	18.61	34.13	NA	10.82	17.7	19.23	14.11	24.64	18.78	49.92	44.9	35.03	24.17	12.34	12.91	8.72	3.11	37.28	25.24	NA	NA	NA	NA	NA
USNM	124317	Singapore	F	48.78	48.38	27.27	18.61	NA	NA	NA	17.2	18.74	14.82	24.72	18.63	52.4	47.76	36.27	24.99	12.38	13.1	8.8	3.07	38.89	26.04	NA	NA	NA	NA	NA
BMNH	5.12.7.3	Mainland	M	48.78	48.07	27.37	19.57	34.75	29.21	11.17	18.22	NA	14.74	24.31	19.55	52.41	47.05	35.62	24.67	12.96	14	8.96	3.13	38.64	25.63	350	170	NA	14	NA
BMNH	6.10.4.10	Mainland	M	NA	NA	NA	NA	NA	NA	NA	18.95	NA	13.84	25.93	20.06	NA	NA	NA	NA	12.6	14.73	9.56	3.49	38.47	25.91	NA	172	44	17	NA
BMNH	6.10.4.11	Mainland	F	46.64	46.02	27.02	18.55	34.2	28.46	11.2	17.46	18.05	13.8	24.39	19.46	NA	44.81	34.29	23.18	NA	NA	NA	NA	NA	25.27	NA	153	43	16	NA
BMNH	9.5.9.1	Mainland	M	48.52	47.54	27.58	NA	35.24	29.29	12.08	18.29	19.74	14.91	26.41	19.49	52.45	46.81	35.13	24.07	NA	13.85	9.34	3.3	38.05	25.4	NA	152	38	17	NA
BMNH	10.10.1.12	Mainland	M	47.44	47.22	27.96	18.95	35.37	28.95	11.51	18.12	19.42	14.78	26.59	19.2	51.86	45.95	35.39	24.12	12.28	14.12	9.19	3.29	38.41	25.96	NA	160	43	15	NA
BMNH	10.10.1.13	Mainland	M	49.79	49.39	27.82	19.42	35.52	29.45	11.36	NA	20.31	15.29	26.78	NA	53.46	48.53	36.71	25.19	13.27	14.06	8.86	3.45	39.47	26.05	NA	171	43.5	16	NA
BMNH	10.10.1.15	Mainland	F	47.84	47.18	NA	NA	NA	28.87	NA	17.99	19.12	15.26	NA	19.57	51.42	45.76	34.82	23.85	12.75	14.06	8.86	3.45	37.66	25.5	NA	164	44	16.5	NA
BMNH	10.10.1.16	Mainland	F	NA	NA	27.69	NA	34.84	28.93	NA	NA	NA	14.6	25.5	20.12	51.15	NA	35.39	23.99	NA	14.03	9.15	3.28	38.67	26.26	NA	166	46	17	NA
BMNH	12.10.7.1	Mainland	M	47.95	47.54	27.34	18.81	35.59	28.84	12.01	18.44	18.87	14.52	25.49	20.24	51.33	51.32	35.15	23.97	12.61	13.49	9.02	3.11	37.8	25.56	NA	175	42	16	NA
BMNH	34.7.18.90	Mainland	M	NA	NA	27.72	18.87	NA	29.27	NA	NA	19.04	NA	NA	NA	NA	NA	NA	24.02	NA	15.34	10.01	3.21	38.52	25.94	NA	164	41	13	NA
BMNH	34.7.18.91	Mainland	M	NA	NA	NA	NA	NA	29.17	NA	NA	NA	NA	NA	NA	NA	NA	NA	24.15	NA	13.48	9.34	3.48	37.86	25.38	NA	158	42	19	NA
BMNH	34.7.18.94	Mainland	F	50.54	50.06	28.74	19.94	36.87	30.65	11.93	18.89	18.49	14.36	25.7	NA	54.07	48.99	36.36	25.58	13.18	14.86	10.23	3.43	40.14	26.76	NA	191	43	15	NA
BMNH	34.7.18.96	Mainland	F	49.96	49.35	28.66	19.01	36.61	30.56	11.62	18.53	NA	14.05	25.66	20.07	52.6	47.54	36.3	25.59	12.03	13.97	9.36	3.38	38.85	26.24	NA	160	44	18	NA
BMNH	34.7.18.97	Mainland	F	NA	NA	NA	NA	NA	NA	NA	18.22	NA	14.09	NA	19.54	NA	47.55	NA	NA	12.68	14.3	9.42	3.57	39.04	26.34	NA	157	41	20	NA
BMNH	34.7.18.98	Mainland	F	48.09	47.86	27.38	18.99	35.57	NA	NA	18.69	19.52	14.92	NA	20.39	51.86	46.63	35.32	24.02	13.34	NA	NA	NA	NA	NA	NA	158	41	19	NA
BMNH	34.7.18.99	Mainland	M	47.31	46.8	26.91	18.58	34.65	28.59	11.56	18.02	18.47	14.2	25.73	19.46	51.44	45.94	34.9	23.52	12.61	NA	NA	3.5	37.59	25.31	NA	156	37	11	NA
BMNH	55.1213	Mainland	M	47.85	NA	NA	NA	35.02	29.24	11.64	18.53	19.32	14.89	25.59	19.18	51.11	46.64	35.05	23.77	12.4	14.21	9.23	3.42	38.05	26.28	NA	165	45	14	NA
BMNH	55.1214	Mainland	M	50.55	49.92	28.87	19.26	36.93	31.02	NA	19.09	19.62	15.24	26.38	19.5	54.59	49.62	36.64	25.52	13.4	14.49	9.26	3.52	40.15	27.22	NA	168	44	18	NA
BMNH	55.1215	Mainland	F	50.3	49.75	28.55	19.41	36.07	30.71	10.71	18.3	18.21	14.9	24.5	NA	NA	48.49	36.04	25.14	13.07	13.9	8.83	3.33	39.64	NA	NA	NA	NA	NA	NA
BMNH	55.1217	Mainland	F	47.2	46.7	26.4	18.42	34.85	28.5	NA	18.62	18.21	13.97	25.04	19.76	NA	44.54	34.52	23.4	12.77	13.73	9.2	2.66	37.68	25.29	NA	174	44.5	15	NA
BMNH	55.1218	Mainland	M	48.75	48.32	NA	NA	35.92	29.33	12.53	19.34	19.28	15.21	26.62	20.04	52.9	47.22	35.63	24.51	12.89	NA	NA	NA	NA	NA	NA	154	44	15.5	NA
BMNH	55.1219	Mainland	F	47.63	47.24	27.5	19.01	34.88	NA	10.74	NA	18.79	14.2	NA	18.96	51.23	45.88	34.92	24.01	11.71	13.83	9.1	3.45	38.11	25.85	NA	155	38	13	NA
BMNH	55.1221	Mainland	F	47.81	47.5	27.39	18.59	34.35	29.15	11.12	18.38	18.1	13.67	24.68	19.09	51.07	45.76	34.29	23.47	12	13.58	9	3.35	38.05	26.27	NA	152	41	16	NA
BMNH	55.1231	Mainland	F	50.92	50.07	28.65	19.59	37.47	30.54	NA	18.65	20.26	15.58	26.46	19.91	54.68	49.48	37.84	26.42	12.68	15.28	10.13	3.42	40.74	26.92	NA	183	40	17	NA
BMNH	55.1232	Mainland	F	NA	NA	NA	19.04	NA	NA	11.35	18.12	18.62	14.13	25.77	NA	NA	45.92	NA	NA	12.38	NA	8.82	3.45	39.02	26.49	NA	168	40	17	NA
BMNH	55.1233	Mainland	F	48.26	47.81	27.83	18.8	35.44	29.68	11.34	17.96	18.98	14.57	25.73	19.41	52.1	46.5	35.29	24.09	12.34	13.85	8.71	3.23	38.76	26.23	NA	157	39	16	NA
BMNH	55.1236	Mainland	M	48.58	48.14	27.49	19.29	35.37	28.97	NA	NA	20.1	15.27	26.88	19.87	52.62	46.65	35.31	23.94	13.43	15.44	10.08	3.53	39.25	26.25	NA	160	43	16	NA
BMNH	55.1237	Mainland	M	50.25	49.93	27.83	19.44	NA	30.04	NA	18.65	20.63	15.76	27.9	19.89	52.95	48.47	36.27	25.05	13.49	15.17	10.13	3.6	40.04	26.39	NA	160	42	15	NA
BMNH	55.1238	Mainland	M	NA	NA	27.18	18.54	NA	28.93	NA	NA	18.75	15.02	NA	NA	50.69	NA	35.32	24.26	NA	NA	9.98	3.45	38.22	25.81	NA	160	44	15	NA
BMNH	55.1239	Mainland	M	49.26	NA	NA	19.1	36.53	29.95	NA	NA	19.98	15.28	26.99	NA	53.11	47.87	36.31	25.23	NA	14.77	10.29	3.53	39.14	26.05	NA	160	43	17	NA
BMNH	55.1240	Mainland	F	NA	NA	NA	NA	36.57	30.02	NA	NA	20.33	NA	NA	NA	NA	NA	36.41	24.89	NA	14.3	9.53	3.59	39.6	26.26	NA	160	43	14	NA
BMNH	55.1241	Mainland	F	NA	NA	NA	18.53	NA	NA	NA	NA	19.26	NA	NA	NA	NA	NA	NA	NA	NA	13.38	8.91	3.32	37.99	25.54	NA	165	44	17	NA
BMNH	55.1243	Mainland	M	50.5	49.6	28.52	19.41	36.92	30.83	NA	18.94	NA	16.22	27.78	20.31	54	48.7	37.29	25.85	12.98	14.53	9.7	3.87	39.84	26.85	NA	163	46	17	NA
BMNH	55.1244	Mainland	M	46.13	45.48	25.98	18.24	33.36	28.04	NA	NA	19.01	NA	NA	NA	49.66	44.51	33.84	23.39	NA	12.67	8.17	3.11	36.33	24.35	NA	145	38	16	NA
BMNH	55.1245	Mainland	M	47.8	46.98	27.3	18.66	35.14	29.01	11.23	17.79	19.14	14.78	25.87	19.27	50.98	46.77	35.11	24.1	12	13.14	8.64	3.41	38.05	26.15	NA	157	40	15	NA
BMNH	55.1246	Mainland	M	51.57	NA	NA	NA	38	31.24	11.74	18.71	19.87	16.02	27.87	19.98	55.05	50.06	37.62	26.45	13.48	15.48	10.22	3.61	40.84	26.67	NA	173	45	16	NA
BMNH	55.1248	Mainland	F	49.55	48.95	NA	NA	36.33	29.98	12.17	18.38	18.6	14.59	26.32	19.64	53.62	47.78	35.88	24.58	13.23	14.11	9.93	3.66	39.53	26.48	NA	180	45.5	14	NA
BMNH	55.1249	Mainland	M	NA	NA	27.64	18.44	NA	30.18	NA	NA	20.03	NA	NA	NA	NA	NA	36.54	25.49	NA	NA	NA	NA	NA	26.26	NA	180	42	16	NA
BMNH	55.1251	Mainland	F	48.35	NA	NA	NA	35.25	28.56	NA	NA	18.63	14.64	25.28	20.16	51.78	46.92	34.74	23.92	12.89	NA	NA	NA	NA	NA	NA	162	44	16	NA
BMNH	55.1252	Mainland	M	48.5	47.84	26.87	18.16	35.71	28.79	NA	18.25	19.59	14.89	NA	19.29	51.91	46.56	35.19	23.87	NA	13.9	9.23	3.35	38.42	25.38	NA	170	45	17	NA
BMNH	55.1254	Mainland	F	48.44	47.75	28.01	19.91	35.12	29.35	11.9	NA	18.76	14.26	24.69	NA	51.33	NA	35.04	23.66	NA	12.61	8.07	2.88	NA	NA	NA	153	43	15	NA
BMNH	55.1255	Mainland	F	49.74	49.17	27.9	NA	36.84	29.95	11.81	18.35	19.29	14.99	26.72	19.69	54.23	47.3	36.7	25.3	12.77	14.49	9.2	3.69	39.91	26.3	NA	170	42	15	NA
BMNH	55.1256	Mainland	F	47.93	47.49	27.33	19.05	34.91	29.41	11.52	17.86	17.95	13.49	24.07	19.01	50.75	45.95	34.78	23.97	12.37	13.03	8.1	3.11	38.26	25.65	NA	162	41	16	NA
BMNH	55.1267	Mainland	M	47.25	46.96	26.6	NA	33.93	27.97	11.59	18.53	19.05	15.11	26.4	20.08	50.74	45.89	34.6	23.62	12.32	12.93	8.74	3.4	36.99	25.14	NA	164	56	15	NA
BMNH	55.1271	Mainland	F	45.25	44.51	25.8	17.89	32.85	27.37	11.51	18.57	17.54	NA	24.09	19.1	NA	44.01	33.09	22.35	NA	12.93	8.4	3.33	35.71	24.44	NA	154	41	14.5	NA
BMNH	61.1148	Mainland	M	49.85	49	28.07	19.57	36.52	30.31	11.61	19.43	20.03	15.31	27.12	20.44	54.21	47.65	36.63	25.38	13.01	15.23	10.23	3.58	39.42	26.46	NA	170	40	17	150
BMNH	61.1149	Mainland	F	47.8	47.05	NA	NA	35.28	28.74	NA	NA	18.6	14.49	25.58	19.83	51.19	46.74	34.45	23.44	12.6	13.39	9.03	3.27	37.7	24.88	NA	143	42	16	140
BMNH	61.1150	Mainland	M	49.81	49.01	NA	NA	36.65	30.26	11.89	18.9	19.62	15.55	27.63	19.49	53.57	48.09	37	25.73	13.18	13.65	8.78	3.63	39.82	26.83	NA	150	45	17	140
MNHN	1981-185	Mainland	F	48.03	47.2	27.24	18.86	NA	28.4	NA	18.77	19.99	14.62	26.57	19.34	51.05	46.08	35.12	23.9	12.36	13.26	8.95	3.57	38.06	25.98	NA	166	48	15	NA
MVZ	116955	Mainland	M	50.25	49.77	28.11	18.87	36.16	NA	NA	18.48	19.41	14.74	26.26	19.43	53.26	48.7	36.23	25.02	12.91	14.06	8.79	3.15	39.27	26.31	353	162	49	17	140.2
MVZ	118599	Mainland	M	50.04	49.37	28.23	19.53	36.85	30.31	12.15	18.18	19.13	15.83	26.51	19.84	53.75	48.29	36.82	25.22	13.3	14.24	9.21	3.27	39.36	26.6	348	151	48	17	142.9
MVZ	183625	Mainland	M	48.61	48.17	27.42	18.33	35.42	28.96	12.58	18.74	20.71	15.8	27.48	19.7	51.95	44.63	36.16	24.64	12.29	14.14	9.47	3.71	37.8	25.57	NA	NA	NA	NA	NA
USNM	105024	Mainland	F	48.45	48.18	27.48	18.98	35.21	28.77	NA	17.52	NA	14.02	NA	18.91	50.91	46.75	34.69	23.75	12.47	12.45	8.32	3	38.69	26.04	349	165	NA	NA	NA
USNM	105025	Mainland	M	48.32	47.83	27.46	18.97	35.12	28.98	NA	17.95	18.56	14.14	24.69	19.41	51.98	46.73	35.06	24.16	12.57	13.43	9.12	3.26	38.67	25.95	NA	NA	NA	NA	NA
USNM	105026	Mainland	F	47.66	47.21	27.11	18.77	34.54	28.63	NA	17.76	NA	13.49	23.73	20.01	50.74	46	34.39	NA	12.27	12.82	8.68	2.89	37.91	25.57	NA	NA	NA	NA	NA
USNM	105027	Mainland	F	46.28	45.62	26.02	18.31	33.05	27.33	10.74	17.32	17.94	13.42	23.84	19.04	48.98	44.79	33.61	22.96	11.83	13.4	8.9	3.02	36.47	24.68	342	152	NA	NA	NA
USNM	105030	Mainland	F	46.94	46.61	26.64	18.69	33.15	27.78	11.21	17.74	18.03	13.73	24.44	19.43	50.18	45.47	34.03	23.05	12.56	12.7	8.52	2.81	37.05	25.36	349	159	NA	NA	NA
USNM	105031	Mainland	F	47.49	46.71	26.83	18.76	34.57	28.42	11.2	17.17	18.2	13.74	23.68	19.08	51.53	45.91	34.2	23.73	12.47	13.94	8.71	2.73	37.59	25.45	349	159	NA	NA	NA
USNM	105032	Mainland	M	46.82	46.37	26.88	18.59	33.75	28.26	11.17	17.33	NA	13.64	24.56	18.98	50.21	44.66	34.03	23.2	12.1	13.83	8.82	2.81	37.22	25.5	340	155	NA	NA	NA
USNM	105033	Mainland	F	47.27	46.82	26.9	18.87	34.49	28.64	11.67	17.68	18.71	14.31	25.15	19.8	50.53	45.53	34.69	23.43	12.52	13.62	8.65	3.05	37.42	25.09	337	152	NA	NA	NA
USNM	105034	Mainland	F	46.91	46.46	26.44	17.92	33.39	28.26	11.09	17.32	17.64	13.1	22.76	19.01	49.37	45.42	34.15	22.88	11.91	12.81	8.08	2.5	36.53	24.88	324	146	NA	NA	NA
USNM	112575	Mainland	NA	48.08	47.42	26.72	18.76	35.14	28.49	12.43	18.43	18.88	14.08	24.9	20.17	51.67	46.73	35.28	24.23	12.34	13.35	8.99	3.28	38.46	25.4	NA	173	NA	NA	NA
USNM	112578	Mainland	M	47.54	47.18	26.96	18.6	34.68	28.48	NA	17.76	18.28	14.12	26.05	20.1	51.29	45.46	34.56	23.12	12.81	12.94	8.69	3.03	38.17	25.33	350	155	NA	NA	NA
USNM	112580	Mainland	F	47.53	46.77	27.07	18.67	34.85	29.15	11.7	17.37	19.28	14.05	25.49	19.7	51.06	46.1	35.3	24.36	13.03	14.05	9.29	3.49	37.73	25.37	342	151	NA	NA	NA
USNM	112601	Mainland	M	47.15	46.81	26.96	18.56	NA	28.55	NA	17.93	NA	14.71	27.37	19.99	50.79	45.9	34.86	23.29	12.87	13.34	8.7	3.3	37.34	24.97	340	151	NA	NA	NA
USNM	112616	Mainland	F	50.05	49.12	28.28	18.71	36.36	30.6	12.08	18.01	NA	14.37	25.53	18.89	53.56	47.84	36.52	25.02	12.85	13.71	9.04	3.55	NA	NA	360	157	NA	NA	NA
USNM	112658	Mainland	F	47.73	47.25	27.41	19.01	34.03	28.53	10.9	17.3	18.94	13.97	25.37	18.82	50.87	46.5	35.04	24	12.37	13.53	8.9	3.1	NA	NA	355	163	NA	NA	NA
USNM	115491	Mainland	F	49.28	NA	NA	NA	35.73	29.77	11.69	18.21	19.22	14.45	25.62	19.23	52.2	47.42	36.24	24.98	12.11	13.39	8.42	3.13	39.05	26.2	368	163	NA	NA	NA
USNM	143268	Mainland	M	NA	NA	28.23	19.34	36.22	29.59	12.55	NA	19.2	15.01	25.64	20.24	NA	NA	35.68	24.57	NA	13.9	9.42	3.08	38.54	26.38	355	165	34	16	NA
USNM	143269	Mainland	M	48.73	48.22	27.64	19.08	35.33	29.69	11.5	17.78	18.88	14.69	24.94	19.87	52.62	46.43	36.03	24.62	NA	14.17	9.52	3.22	38.4	25.79	340	155	NA	16	NA
USNM	152184	Mainland	M	NA	NA	27.16	18.84	NA	28.71	NA	NA	NA	14.71	NA	NA	NA	NA	34.86	23.8	NA	14.02	8.78	3.21	38.79	25.85	356	181	42	19	NA
USNM	152185	Mainland	M	49.84	49.12	28.13	19.29	36.31	29.99	NA	18.16	19.53	15.47	27.47	19.55	52.82	48.23	36.42	25.12	12.56	13.52	8.88	3.42	39.48	25.86	349	159	43	15	NA
USNM	291264	Mainland	F	49.7	NA	NA	NA	36.28	30.02	12.44	18.37	20.06	16.42	26.99	19.53	53.42	47.45	36.56	25.62	13.39	14.46	9.31	3.36	NA	NA	342	167	48	12	NA
USNM	311298	Mainland	M	48.64	47.47	26.3	18.04	NA	29.23	NA	18.76	19.26	15.43	26.48	20.08	51.36	47.03	35.05	23.9	12.75	14.15	9.66	3.54	38.25	25.12	335	155	43	17	180
USNM	311307	Mainland	M	50.01	49.3	27.84	19.47	NA	NA	NA	18.41	20.75	15.32	27.43	19.5	53.71	47.6	36.62	26.02	13.5	14.28	8.91	3.29	39.71	25.79	347	152	43	15	186
USNM	311308	Mainland	F	46.47	45.83	26.61	18.24	NA	NA	NA	17.44	NA	14.78	25.19	18.89	50.07	44.67	34.3	23.4	11.89	NA	8.68	3.28	37.11	25.33	335	163	40	15	169
USNM	311309	Mainland	F	46.55	45.97	26.49	18.22	34.13	27.93	NA	17.46	17.93	13.49	24.58	18.57	50.25	44.84	33.71	23.4	12.54	13.58	9.02	3.29	37.06	25.17	335	150	42	17	125
USNM	311310	Mainland	F	46.18	45.48	26.59	17.89	NA	27.99	NA	18.05	18.95	15.01	25.81	19.75	49.66	44.51	33.83	22.75	12.17	12.19	8.04	3.33	36.98	25.55	320	140	42	16	120
USNM	311311	Mainland	F	47.27	46.63	26.83	18.53	34.21	28.48	NA	17.54	19.14	13.68	24.81	19.35	51.15	45.26	34.75	23.71	12.27	13.67	9.08	3.41	38.4	25.76	336	153	41	15	172
USNM	487923	Mainland	F	NA	NA	NA	18.29	NA	NA	11.72	18.6	NA	14.12	25.52	19.46	NA	45.92	NA	NA	12.96	14.01	9.3	3.25	39.3	26.02	343	158	42	17	87
USNM	487925	Mainland	M	48.31	47.69	27.64	18.63	35.11	29.29	11.87	18.09	20	15.05	26.63	19.74	52.39	46.75	35.77	24.63	12.53	13.99	9.22	3.52	38.93	NA	359	163	50	17	155
USNM	487926	Mainland	F	48.95	48.24	27.75	19.24	35.78	29.29	12.39	18.35	19.97	15.27	25.97	20.08	52.47	47.72	35.88	24.58	13.32	14.45	9.33	3.49	38.8	26.33	363	168	45	17	183
USNM	487927	Mainland	F	47.95	47.7	27.29	18.34	34.38	28.62	11.6	18.12	18.46	14.1	24.65	19.23	50.98	45.81	34.87	24.07	12.93	13.51	8.84	2.93	38.08	25.18	347	155	44	16	148
USNM	487928	Mainland	M	49.07	48.72	28.1	19.16	36.37	29.64	12.2	17.9	20.14	15.74	27.06	19.26	52.89	47.44	36.44	25	12.58	13.63	9.76	3.31	40.03	26.78	356	154	44	18	115
USNM	487931	Mainland	F	46.7	46.21	26.61	NA	34.33	28.12	10.91	17.13	17.76	13.89	24.6	18.97	50.3	45.53	34.36	23.17	12.21	13.23	8.77	3.09	37.44	25.08	327	146	41	15	127
USNM	487939	Mainland	F	48.48	47.68	26.56	18.7	35.58	28.93	12.6	18.17	NA	14.7	25.65	19.58	51.86	46.5	34.7	24.23	13.14	14.5	9.53	3.35	39.14	25.46	370	175	45	17	119
USNM	487940	Mainland	M	48.69	48.04	27.09	18.29	35.94	29.46	12.43	18.31	NA	15.94	27.1	19.87	52.04	NA	35.43	NA	12.46	15.42	9.93	3.52	38.17	25.42	358	176	41	16	117.2
USNM	487941	Mainland	F	49.66	48.86	27.55	19.08	36.65	29.82	12.51	18.15	19.27	14.75	26.25	19.76	53.48	47.92	36.23	25.17	12.72	14.97	9.64	3.45	39.5	25.94	244	120	40	11	67
USNM	487942	Mainland	M	50.35	NA	NA	NA	36.25	30.45	11.68	18.86	20.63	16.46	28.29	19.89	54	48.84	36.65	25.03	13.34	14.67	9.53	3.59	NA	NA	395	195	45	14	204
USNM	487943	Mainland	F	48.23	47.58	27.13	18.31	34.79	29.11	11.28	17.93	18.27	14.44	24.75	19.24	52.11	NA	35.03	24	12.65	13.67	8.84	3.22	38.58	NA	356	170	44	15	97
USNM	487946	Mainland	F	47.49	46.83	27.19	17.99	34.34	28.66	NA	18.22	NA	14.2	25.3	20.11	50.85	45.56	34.49	23.19	12.49	13.26	8.66	3.17	36.85	25.46	353	160	42	15	146
USNM	487949	Mainland	F	49.42	48.75	27.84	19.29	35.48	29.56	11.34	18.7	18.82	14.03	25.69	19.76	51.9	47.38	35.78	24.83	12.88	14.38	9.52	3.59	38.79	25.99	360	170	44	16	170
USNM	487950	Mainland	F	48.6	48.07	27.62	19.15	35.83	29.31	NA	18.28	19.03	14.75	25.4	19.53	52.3	46.68	35.65	24.7	12.35	14.35	9.63	3.48	38.85	26.12	358	165	44	18	165
USNM	487951	Mainland	F	48.16	47.65	NA	NA	35.47	28.92	11.1	18.32	18.99	13.76	24.74	19.49	51.59	46.22	35.59	24.52	12.55	13.46	9.08	3.19	38.39	25.83	345	165	40	15	145
USNM	487953	Mainland	M	48.04	47.16	NA	NA	35.14	29.12	11.79	17.75	NA	14.51	25.53	19.72	51.06	46.37	35.06	23.95	12.45	12.94	8.13	2.98	37.65	NA	377	184	43	16	164

## Sheet: Imputed Dataset
Museum	Catalog #	Island/Mainland	Sex	CPL	CIL	UTL	MTL	EPL	PPL	EB	MB	LB	LIB	ZB	BB	LPL	CNL	PBPL	LTPL	LCH	MH	MCH	MCW	MCIL	LTL	Note
BMNH	12.10.22.5	Butang_Adang	M	48.2	47.4352	27.0858	18.66	34.53	28.58	10.09	18.54	18.63	14.34	26.15	18.97	52.12	46.4	35.08	24.19	12.42	14.33	9.52	3.5	38	25.2	All measurements in millimeters.
BMNH	12.10.22.6	Butang_Adang	F	45.2	44.5262	25.803	18.02	32.25	27.24	10.51	17.5938	18.22	14.03	25.11	18.929	48.21	43.4	32.89	22.41	12.28	14.05	9.16	3.12	35.6938	24.2968
BMNH	55.1379	Butang_Adang	F	46.76	46.3332	26.421	18.58	33.89	27.87	11.14	18.05	18.14	14.02	24.85	18.6	50.01	45.55	34.16	23.53	12.32	14.23	9.56	3.17	37.1	24.71
BMNH	55.1380	Butang_Adang	F	47.41	46.75	27.02	18.79	33.52	28.1	10.8	17.8178	18.57	14.26	25.28	19.181	50.8132	45.73	34.23	23.51	12.7088	14.52	9.38	3.18	37.57	25.14
USNM	104354	Butang_Adang	M	46.6336	46.072	26.47	18.17	33.9076	27.8	11.1532	17.6398	18.8012	14.29	25.24	18.37	50.324	44.8836	34.03	23.59	12.328	14.41	9.28	3.23	36.9	24.62
BMNH	12.10.22.4	Butang_Rawi	F	46.04	45.5	25.88	17.69	32.95	27.44	11.06	17.67	18.44	14.5	24.84	18.61	49.54	43.84	33.4	22.74	12.26	13.83	9.01	2.91	36.24	24.3214
BMNH	55.1378	Butang_Rawi	M	45.6816	44.9912	25.7182	17.55	33.3028	27.33	11.51	17.6594	18.57	14.28	25.07	19.0416	48.838	43.7658	33.21	22.58	12.0906	12.81	8.19	2.91	36.055	24.2932
USNM	104355	Butang_Rawi	M	46.13	45.24	25.61	17.76	33.01	27.14	11.3	17.57	19.5	15.21	25.8	18.71	49.31	43.97	33.4	22.65	11.81	12.97	8.97	3.34	36.0098	24.2074
BMNH	9.11.1.22	Langkawi	M	47.01	46.69	26.737	18.636	33.89	28.04	9.77	17.63	18.56	13.4	24.62	18.38	50.98	45.56	34.7	24.23	12.36	13.05	8.79	2.99	37.21	24.79
BMNH	9.11.1.23	Langkawi	M	47.48	46.87	27.61	18.8688	34.11	28.81	11.0066	17.82	19.38	15.28	26	18.77	50.7	46.12	34.74	23.73	12.31	12.94	8.78	2.92	37.11	25.97
BMNH	9.11.1.24	Langkawi	M	46.9628	46.4302	26.68	18	34.288	28.23	11.4064	17.7442	18.46	14.68	24.9382	19.1382	50.6048	45.395	34.58	23.7	12.2366	13.21	8.56	2.8	37.05	24.71
BMNH	9.11.1.25	Langkawi	F	45.82	45.2352	26.2078	18.0792	33.1336	27.73	11.1866	17.43	18.16	13.86	23.66	19.1	49.02	44.5	33.28	22.46	12.38	13.06	9.17	2.84	36.1846	24.7998
BMNH	9.11.1.26	Langkawi	F	46.64	46.2	26.9	18.27	33.93	28.52	10.78	17.36	18.93	14.02	24.51	19.12	50.16	45.1	34.54	23.74	12.1	12.93	8.79	2.98	37.75	25.44
BMNH	9.11.1.27	Langkawi	F	46.06	45.71	27.09	17.99	33.61	28.11	11.06	17.54	18.04	14.36	23.98	18.07	49.75	44.7	33.59	23.16	12.12	13.78	9.14	3.17	36.91	25.25
BMNH	9.11.1.28	Langkawi	F	45.6294	45.06	25.843	17.8084	33.1844	27.28	11.1324	17.7238	18.15	14.07	24.9822	18.818	49.103	43.9338	33.61	22.65	12.0702	12.9944	8.69	3.38	35.9	24.2042
BMNH	9.11.1.29	Langkawi	F	47.48	46.78	27.21	19.33	34.3228	28.81	11.2748	17.64	18.51	14.32	24.6888	18.58	51.07	45.96	34.31	23.57	12.25	13.29	8.77	2.81	37.56	25.89
BMNH	9.11.1.30	Langkawi	F	47.43	46.59	27.23	18.67	35.07	28.99	11.52	18.01	17.78	14.05	24.64	19.54	50.87	45.3	34.67	23.9	12.53	13.62	9.22	3.09	37.62	25.79
BMNH	55.1381	Langkawi	M	47.9898	47.3388	27.47	18.67	35.1542	29.37	11.4602	18.0962	18.6226	14.2436	25.1514	19.2024	51.3674	46.2748	35.2162	24.18	12.2718	13.5528	8.8274	3.16	37.73	25.63
BMNH	55.1382	Langkawi	M	47.12	46.35	27.24	18.81	34.31	28.86	10.8666	18.26	18.51	13.94	25.51	18.76	50.87	45.28	35.25	24.29	12.39	13.18	8.8	3.17	37.21	25.52
BMNH	55.1383	Langkawi	M	45.53	45.06	26.4296	18.41	33.62	27.6114	12.07	18.15	18.58	13.62	24.522	18.91	49.07	44	33.35	22.85	11.99	13.034	8.54	2.98	36.39	25.26
BMNH	55.1384	Langkawi	M	47.29	46.6	27.14	18.6	34.67	29.07	11.6	17.893	18.08	13.9582	24.38	19.2192	51.07	45.43	34.98	24.28	12.42	14.18	9.6	3.04	37.82	25.71
BMNH	55.1385	Langkawi	F	46.069	45.454	26.2362	18.03	33.5468	27.8962	11.06	17.87	17.07	13.49	23.31	18.34	49.5378	44.18	33.6644	22.9496	12.05	12.31	8.44	2.93	36.31	24.52
BMNH	55.1386	Langkawi	F	46.65	46.16	26.66	17.9	33.91	28.06	11.33	17.71	18.09	14.19	24.2	18.8	50.41	45.1	33.81	23.17	12.01	13.18	9.14	3.09	36.889	25.074
BMNH	55.1387	Langkawi	F	47.27	46.83	26.95	18.7412	34.3242	28.39	11.4416	18.39	19.3	14.85	25.77	18.69	50.76	45.686	34.71	23.95	13.05	13.01	8.55	3.02	37.53	25.42
BMNH	55.1389	Langkawi	M	47.63	46.87	26.65	17.9	35.3	28.65	12.83	18.239	18.99	14.07	25.51	18.82	51.1766	45.87	34.93	23.88	12.3496	14.51	9.31	3.46	37.64	25.16
BMNH	55.1390	Langkawi	M	45.4	44.89	25.75	18.08	33.38	27.05	12.4	17.99	18.43	13.23	24.32	18.48	49.01	43.96	33.03	22.63	12.17	13.14	8.74	3.24	35.65	24.52
BMNH	55.1391	Langkawi	M	46.07	45.51	26.18	17.27	33.9088	27.83	11.7468	18.24	19.08	14.03	25.41	18.67	49.08	44.27	33.98	23.2	12.13	13.84	9.34	3.25	36.36	24.88
BMNH	55.1392	Langkawi	NA	47.3574	46.7036	26.7186	18.05	34.7128	28.5782	11.8392	17.9922	18.7652	14.4566	25.3038	19.1678	50.8548	45.5766	34.642	23.7036	12.2998	13.6896	9.066	3.2114	37.55	25.24
BMNH	55.1393	Langkawi	F	46.57	45.77	26.41	18.1	34.1	28.03	12.4	18.17	18.17	13.91	25	18.64	49.84	44.59	33.92	22.93	12.44	13.81	8.72	3.44	36.59	24.94
USNM	104353	Langkawi	M	46.01	45.34	26.05	17.7	33.4198	27.36	11.6784	17.6786	18.66	14	24.35	18.9324	49.2664	44.01	33.24	22.89	12.0466	13.51	8.89	3.02	36.84	25.06
USNM	123901	Langkawi	M	47.12	46.56	26.61	18.32	34.4226	28.21	11.5078	18.23	18.79	14.09	25.13	18.5	50.53	45.6	34.38	23.67	11.97	13.77	8.82	3.09	37.59	24.92
USNM	311302	Langkawi	M	47.86	47.33	27.31	18.6044	35.31	28.7	11.7738	17.58	19.34	14.95	25.51	18.78	51.25	46.53	34.92	24.17	12.74	14.39	9.47	3.24	37.84	25.23
USNM	311303	Langkawi	M	48.02	47.52	27.54	18.3	35.2604	28.98	11.3632	17.76	18.99	14.95	25.27	18.69	51.05	45.89	35.34	24.8	11.72	13.69	9.42	3.29	38.11	26.08
USNM	311306	Langkawi	F	46	45.14	26.3	17.945	33.52	27.91	11.44	17.14	18.25	13.85	24.22	18.82	49.63	44.4	33.8	23.05	11.58	13.02	8.34	2.91	36.42	24.83
BMNH	12.10.7.10	Penang	M	48.36	47.82	27.85	18.7	35.66	29.5114	11.3696	17.62	19.02	14.4914	25.64	18.88	51.9044	46.44	35.59	24.74	12.2948	14.08	9.51	3.55	38.6714	26.1962
BMNH	12.10.7.11	Penang	M	46.37	46.09	26.51	18.67	33.66	27.86	10.87	17.27	17.41	12.9	23.77	18.66	49.49	44.65	33.66	23.25	11.54	12.35	8.56	3.07	36.71	24.92
BMNH	12.10.7.12	Penang	F	46.1	45.8138	26.4962	17.88	34.111	28.154	11.4026	17.8796	18.68	14.44	25.69	18.89	49.8684	44.06	34.49	23.35	12.096	13.03	9.03	3.25	36.8098	24.8798
BMNH	12.10.7.13	Penang	F	47.0868	46.439	26.5054	17.09	34.07	28.6362	9.72	17.4812	18.2346	13.85	24.4138	18.5188	50.5442	45.0206	34.608	23.8336	11.91	13.3686	8.9872	3.2618	37.0264	24.739
BMNH	12.10.7.14	Penang	M	44.45	44.15	25.59	18.49	32.471	26.78	10.8554	17.5066	17.6286	13	23.962	18.16	48.05	42.8496	32.53	21.9158	11.94	12.14	8.12	3.03	35.16	23.79
BMNH	12.10.7.9	Penang	M	47.1	46.38	26.36	18.06	34.46	28.26	11.6466	18.18	19.27	14.16	25.7574	19.15	50.8984	45.67	34.82	23.96	12.3952	13.79	8.94	3.55	37.3534	24.8796
BMNH	55.1207	Penang	M	46.6	45.97	26.7	18.41	34.26	28.23	11.378	18	18.5	13.96	24.76	19.13	50.6	44.33	34.19	23.59	11.98	13.01	8.68	3.12	37.16	24.88
BMNH	55.1208	Penang	M	46.74	46.7118	26.9978	18.673	34.26	28.4	11.91	18.14	17.95	13.78	24.76	18.82	51.25	45.6	34.13	23.48	12.39	13.2	8.68	3.11	37.36	25.41
BMNH	55.1210	Penang	F	46.17	45.77	26.29	18.2416	33.41	27.63	10.6	18.02	18.06	13.6	24.37	18.73	50.07	44.67	33.67	23.11	12.1	12.19	8.05	2.77	36.535	24.728
BMNH	55.1211	Penang	F	46.8	46.5444	26.876	18.26	34.27	28.53	10.74	18.23	18.11	13.3	24.35	18.49	50.67	45.106	34.62	23.88	11.9916	12.91	8.84	3.18	37.32	25.26
BMNH	55.1212	Penang	F	45.58	45.24	26.47	18.21	33.55	27.79	11.22	17.77	18.09	13.6726	23.87	18.9096	48.9	43.89	33.4984	22.79	11.72	13.01	8.96	2.78	36.69	25
BMNH	60.5.4.72	Penang	F	46.73	46.4	26.15	17.86	34.47	28.04	11.706	18.02	19.0346	14.6	25.67	19.42	50.97	45.05	34.56	23.78	12.3564	13.2	8.85	3.4	36.6	24.25
BMNH	79.11.21.687	Penang	F	47.86	47.02	27.02	18.82	34.9284	28.99	11.9254	18.76	18.4324	13.83	25.04	19.88	50.9	45.46	35.02	23.9102	12.3	13.44	9.01	2.88	37.53	25.31
FMNH	98454	Penang	M	45.47	45.05	26.19	17.9	33.51	27.45	11.35	17.42	18.57	14.45	25.55	19.2	49.44	44.12	33.34	22.77	11.75	13.08	8.5	3.49	36.06	24.42
FMNH	98455	Penang	M	45.62	45.5	26.224	18.1844	33.22	27.51	11.21	17.27	18.18	13.95	24.22	18.88	49.97	44.93	33.46	23.22	12.2	13.26	9.27	3.25	36.66	25.03
FMNH	98456	Penang	F	46.932	46.4562	27.1426	18.8	34.118	28.6	10.9426	17.28	18	13.87	24.12	18.82	50.41	44.64	34.3982	23.6358	12.19	13.07	8.9	3.36	37.4332	25.5912
FMNH	98459	Penang	M	47.27	46.97	26.29	17.93	34.4	28.21	11.28	17.28	18.55	13.96	25.01	18.68	49.74	45.39	33.9	23.36	11.6	12.73	8.53	3.55	37.61	25.15
FMNH	98460	Penang	M	46.34	45.95	26.365	18.0772	33.77	27.66	11.09	17	18.66	13.32	24.54	17.84	48.62	44.1	33.79	23.33	11.99	12.65	8.2	3.12	36.31	24.85
FMNH	98462	Penang	F	45.64	45.24	25.94	17.56	33.24	27.57	11.27	17.41	18.17	13.73	24.16	19.17	48.72	44.04	33.52	23.12	11.49	12.72	8.57	2.8	36.44	24.55
FMNH	98468	Penang	M	46.84	46.5802	26.7362	18.31	34.23	28.56	10.61	17.37	19.11	14.32	25.26	19.25	50.6	45.43	34.2	23.79	12.26	13.73	9.18	3.33	37.41	25.19
FMNH	98469	Penang	F	44.76	44.47	25.61	17.52	32.5622	26.63	11.0692	17.13	17.6	13.83	23.95	18.94	48.33	42.88	32.55	21.84	12.18	12.75	8.87	3	35.48	23.97
FMNH	98470	Penang	M	46.64	46.39	26.93	18.44	33.8858	28.29	10.8248	17.26	18.29	13.82	24.93	18.77	50.43	45.04	34.1	23.16	12.11	13.77	9.28	3.27	36.38	24.73
USNM	487954	Penang	M	46.84	46.14	26.76	18.92	33.89	27.98	10.57	17.45	18.17	13.87	24.33	19.35	50.72	45.55	34.13	23.71	12.11	13.1	9.01	2.97	37.38	25.59
BMNH	47.1496	Ta Li Bong	M	45.76	44.99	26.21	18.19	33.88	27.59	12.1	17.84	17.59	13.29	24.31	19.3	49.24	43.41	33	22.4	11.73	13.2	9.11	3.02	36.23	25.11
BMNH	55.1374	Ta Li Bong	M	44.36	43.92	25.63	17.18	32.53	27.07	10.82	17.4062	17.86	13.89	24.1	18.6844	48.03	42.92	33.08	22.29	11.8902	12.04	8.21	2.59	35.45	24.21
BMNH	55.1375	Ta Li Bong	M	46.87	45.97	26.67	18.08	34.84	28.44	11.4	18.35	17.99	13.73	24.24	18.89	50.16	45.2	34.34	23.66	11.72	13.18	8.69	3.11	36.55	24.86
BMNH	55.1376	Ta Li Bong	F	46.04	45.48	26.65	17.89	34.55	28.42	12.04	18.15	17.18	13.47	24.02	18.97	49.43	44.32	33.8	22.92	11.47	13.04	9.02	3.27	36.54	25.27
BMNH	55.1377	Ta Li Bong	F	46.06	45.49	26.69	18.24	34.54	28.33	11.66	18.05	17.28	13.34	23.71	18.95	49.5	44.68	33.49	22.98	11.68	13.06	8.51	2.96	36.89	25.27
USNM	83256	Ta Li Bong	F	45.41	44.57	26.37	17.56	32.9556	27.55	11.0672	17.14	17.86	13.5	24.2	18.95	48.58	43.46	33.06	22.3	11.85	12.72	8.72	3.04	36.13	25.14
BMNH	9.11.1.14	Terutau	M	45.5046	44.919	26.45	18	33.12	27.91	10.969	17.6046	17.53	12.63	23.5284	18.6962	48.7664	43.6114	33.55	22.53	11.9158	12.25	7.82	2.59	35.75	24.78
BMNH	9.11.1.15	Terutau	M	45.22	44.95	26.03	18.19	33.48	27.63	11.31	17.79	18.79	14.1	24.76	18.62	49.43	43.6	34.08	22.89	12	13.17	8.74	3.25	36.09	24.57
BMNH	9.11.1.16	Terutau	M	44.79	44.19	25.83	17.54	33.21	27.61	10.72	18	18.58	14.11	24.81	18.87	48.62	42.8	33.52	23	12.36	13.24	8.79	3.33	35.67	24.17
BMNH	9.11.1.17	Terutau	M	45.69	45.8	26.2688	18.0144	33.43	27.79	11.29	17.35	18.84	14.2	25.73	18.95	49.76	44.29	33.95	23.12	12.43	13.8	9.37	3.25	36.25	24.5
BMNH	9.11.1.18	Terutau	F	44.55	44.2904	25.6888	18.0274	32.5542	26.84	11.1262	17.57	17.504	12.48	23.6	18.48	47.74	43.24	32.83	21.86	12.08	12.81	8.39	2.68	35.5376	24.1852
BMNH	9.11.1.19	Terutau	F	46.33	45.8	26.86	18.9	33.9	28.29	11.297	17.9836	18.26	14.46	25.088	19.3072	50.0126	44.49	34.4	23.18	12.2212	12.95	8.66	2.92	37.0282	25.3454
BMNH	9.11.1.20	Terutau	F	45.21	44.57	26.4	17.85	32.72	27.57	10.58	17.43	17.61	13.91	24.2	18.21	48.55	44.08	33.49	22.4	12.36	12.37	7.98	3.19	35.7	24.85
BMNH	55.1394	Terutau	M	45.55	45.14	26.32	17.9148	33.66	28.28	11.03	17.85	18.4246	14.22	24.67	18.13	49.77	43.33	33.92	23.229	12.18	14.07	9.08	3.29	36.2938	24.7316
BMNH	55.1395	Terutau	M	45.25	44.68	25.99	18.8	33.46	27.77	10.74	17.9	18.05	13.77	24.75	17.89	49.47	43.32	33.95	23.45	12.12	13.47	8.75	3.27	36.0572	24.531
BMNH	55.1396	Terutau	F	45.71	45	26.04	18.23	33.16	28.08	11.3	18.52	18.1278	13.7878	24.15	19.2286	49.69	43.45	33.64	22.82	11.83	13.5088	8.92	2.75	36.69	24.88
BMNH	55.1397	Terutau	F	46.1342	45.5942	26.47	18.12	34.04	28.13	11.63	18.24	17.8562	13.61	23.96	18.41	49.59	44.3226	33.85	22.86	12.0408	13.69	8.66	3.14	36.36	24.89
BMNH	55.1398	Terutau	M	45.1	44.341	25.788	17.56	32.9842	27.4832	11.06	18.21	18.14	13.65	24.21	19.09	48.556	42.37	33.1768	22.448	11.77	13.19	8.61	3.23	34.95	24.0958
BMNH	55.1399	Terutau	M	45.21	44.81	25.97	17.67	32.9582	27.07	11.0616	17.48	18.19	13.79	24.4152	18.39	48.92	43.71	32.94	22.34	11.84	13.0298	8.6616	3.037	35.5772	24.05
BMNH	55.1400	Terutau	M	46.54	45.76	26.48	18.08	34.17	28.24	11.316	18.12	18.26	13.81	24.2	17.79	50.34	44.76	34.06	23.35	12.08	13.4	8.75	3.17	36.53	24.86
BMNH	55.1401	Terutau	F	45.06	44.61	25.96	17.77	33.16	27.72	11.2868	17.5	18.06	13.65	23.45	18.7354	48.8454	43.3158	33.4	22.65	11.954	13.38	8.77	2.77	36.15	24.6774
BMNH	55.1402	Terutau	F	44.31	43.77	25.66	17.54	32.78	27.27	11.1026	17.65	17.76	13.4	23.55	18.4362	48.2	42.08	32.68	22.1	11.63	12.64	8.32	3.01	35.1	23.99
BMNH	55.1403	Terutau	F	45.59	44.94	26.57	18.58	33.28	27.85	11.21	17.98	18.27	13.94	24.16	18.52	49.4	44.09	33.82	22.94	12.27	12.53	8.86	3	36.17	25.0766
FMNH	43836	Terutau	M	45.92	45.15	26.13	17.42	33.57	28.18	10.85	17.65	18.78	14.42	25.16	18.8	49.83	43.9	33.64	23.16	12.03	13.15	8.76	3.22	36.2598	24.5578
USNM	123981	Terutau	M	46.2124	45.474	26.2474	17.76	34.0826	27.9736	11.74	17.65	18.01	13.52	24.43	18.6	49.694	44.3182	33.759	23.0478	11.97	13.31	8.73	2.98	36.12	24.57
USNM	123982	Terutau	F	46.331	45.6708	26.5622	18.04	33.884	28.1858	11.1354	17.68	17.9166	13.2	24.04	18.88	49.553	43.67	34.0292	23.1768	11.76	12.71	8.17	2.81	36.7018	24.9894
USNM	123985	Terutau	M	47.2286	46.7222	26.9018	18.27	34.5188	28.5086	11.17	17.78	18.6174	14.36	24.96	18.86	50.8244	45.588	34.6124	23.8558	12.02	13.83	9.43	3.35	37.4238	25.182
USNM	123987	Terutau	F	46.3	45.82	26.24	18	33.57	27.85	10.8	17.47	17.99	13.03	23.26	17.87	49.88	44.24	33.91	22.97	11.72	13.85	8.91	2.96	36.77	24.66
USNM	123988	Terutau	F	44.75	44.24	25.18	17.42	32.72	26.45	11.24	17.53	17.62	13.62	24.1866	18.8666	48.0256	42.39	32.44	21.58	12.015	13.45	8.67	2.96	35.69	23.9
BMNH	12.10.22.2	Aur	M	48.08	47.6456	27.3612	18.8756	35.21	28.93	12.3956	18.5722	20.52	15.99	27.29	19.95	52.11	46.24	35.1	24.09	12.66	13.66	8.8	2.97	38.51	25.8826
BMNH	12.10.22.3	Aur	F	48.48	47.7406	27.2348	18.36	35.69	29.09	13.07	18.83	19.63	15.77	26.56	19.77	51.93	46.71	35.44	24.24	12.6	13.81	8.81	3.11	38.478	25.7692
BMNH	55.1352	Aur	M	47.95	47.7222	27.0734	18.7768	35.48	28.79	12.57	19.16	20.18	15.58	27.11	19.53	51.98	46.13	35.42	24.12	12.52	13.5	8.68	3.23	38.58	25.5
BMNH	55.1353	Aur	M	47.37	46.82	26.66	18.82	34.59	28.14	11.94	18.51	19.51	15.07	25.55	19.16	51.17	45.25	34.52	23.84	12.33	13.98	8.54	3.14	37.68	25.42
BMNH	55.1354	Aur	F	47.9822	47.4192	27.1	18.69	35.44	28.97	12.3062	18.3064	19.64	15.04	26.0716	19.4828	51.1572	46.302	35.03	24.17	12.342	13.44	8.56	3.12	38.25	26
BMNH	55.1355	Aur	F	47.94	47.75	27.5778	19.037	35.51	28.81	12.48	19	19.46	15.01	25.87	19.55	51.298	46.04	34.99	24.14	12.3166	13.3	8.61	3.15	38.37	26.35
USNM	112449	Aur	F	47.76	47.44	26.95	18.59	35.18	28.14	12.35	18.39	19.66	15.37	26.62	19.21	51.01	45.82	34.97	24.09	12.16	13.33	8.53	3.23	38.69	25.61
BMNH	12.10.22.1	Pemanggil	F	46.92	45.9452	26.5522	18.284	34.53	28.297	12.3104	18.63	18.6294	14.55	25.406	19.64	50.52	43.39	34.38	23.16	12.65	13.31	8.79	2.97	37.35	25.208
BMNH	55.1350	Pemanggil	M	46.95	46.569	26.7094	18.4936	34.37	28.23	10.88	17.65	18.41	13.91	25.0288	18.8	50.6	45.46	34.28	23.39	12.68	13.55	8.84	3.14	37.37	25.05
BMNH	55.1351	Pemanggil	F	48.05	47.34	27.39	18.7668	35.47	28.99	12.13	18.62	18.78	14.81	26.15	19.59	51.03	46.25	35.1	23.66	12.49	13.37	8.69	3.05	38.3	25.37
USNM	112499	Pemanggil	F	44.97	44.13	25.32	17.7	32.85	26.96	11.0926	17.18	17.17	12.93	23.48	18.83	48.14	43.35	32.76	21.96	12	12.24	8	2.81	35.68	24.04
BMNH	8.1.25.4	Tioman	F	45.73	45.15	25.9596	18.12	33.1238	27.32	11.335	18.25	17.8	14.04	24.7	19.3	48.97	44.16	33.11	22.47	12.5	12.93	8.06	3.15	35.87	24.72
BMNH	10.10.1.11	Tioman	M	46.07	45.47	26.12	17.9496	34.1	27.88	11.7426	17.8218	18.75	14.97	25.3922	19.1548	49.42	45.29	33.7	23.18	12.2252	12.84	8.26	3.2	36.79	24.9174
BMNH	55.1340	Tioman	M	46.0672	45.343	26.1554	18.02	33.654	27.8232	10.9796	17.3	18.18	14.15	24.91	19.15	49.3746	44.2862	33.8628	23.0464	11.78	12.69	8.34	2.91	35.87	24.06
BMNH	55.1341	Tioman	M	45.76	45.46	25.92	18.46	32.99	27.59	10.71	17.42	17.84	13.51	24.25	18.44	48.41	43.93	32.63	22.12	12	12.81	8.32	3.04	35.94	24.85
BMNH	55.1342	Tioman	M	45.48	44.82	25.81	18.17	33.16	27.3	11.644	18.18	18.45	14.76	25.92	19.12	48.54	43.84	33.12	22.05	12.29	13.0896	8.6074	3.2154	35.8828	24.478
BMNH	55.1343	Tioman	M	44.64	44.34	25.45	17.89	32.19	26.58	10.75	17.74	18.21	14.06	24.76	19.2	47.64	43.11	32.3	21.51	12.4	12.31	7.89	3.07	35.4	24.14
BMNH	55.1345	Tioman	F	46.09	45.3358	26.0628	17.8506	33.83	27.66	11.88	17.84	17.73	14.56	24.87	18.7	49.64	44.77	33.26	22.56	12.08	13.62	9.16	3.32	36.26	24.6096
BMNH	55.1346	Tioman	F	43.56	43.16	25.249	17.5802	31.75	26.38	10.48	17.44	17.7492	13.53	24.42	18.31	47.08	41.91	31.91	21.08	12.01	12.9	8.71	3.04	35.1618	23.79
BMNH	55.1347	Tioman	F	47.03	46.4792	26.9814	18.56	34.48	28.42	11.79	18.4	18.24	14.8	24.59	19.19	50.21	45.18	34.17	23.61	12.34	13.07	8.4	2.99	37.74	25.86
BMNH	55.1348	Tioman	F	45.25	44.6	25.37	17.57	32.77	26.48	11.59	17.63	17.85	13.55	23.99	19.23	47.98	43.75	32.54	22.02	12.42	12.93	8.83	3	35.57	24.25
USNM	101746	Tioman	F	44.77	44.17	25.42	17.13	32.9436	27.02	11.2304	17.15	17.47	13.56	23.87	18.98	48.3	42.91	32.68	22.32	11.65	12.77	8.18	2.86	35.91	24.46
USNM	101747	Tioman	M	46.06	45.59	26.63	18.29	34.1	27.83	11.7452	17.82	19.51	15.37	25.93	19.34	49.54	44.23	34.12	23.49	11.95	13.68	9.07	3.02	36.52	24.64
USNM	104973	Tioman	F	46.54	45.86	26.11	17.97	34.25	27.94	11.7324	17.45	18.2	14.01	24.55	19.17	49.53	44.46	33.32	23.25	11.92	13.76	8.96	2.87	37.4	25.05
USNM	104974	Tioman	F	44.95	44.22	24.97	17.63	32.19	26.6034	11.03	17.36	17.67	13.44	24.06	18.86	47.58	43.14	32.97	22.04	12.15	12.37	7.82	2.86	35.5	23.97
USNM	104975	Tioman	M	46.63	46	26.11	17.87	33.6426	28.07	11.1394	16.99	18.84	15.27	25.22	18.77	49.24	44.79	33.88	23.25	12.91	13.96	9.12	3.41	36.86	24.85
USNM	104976	Tioman	F	46.11	45.6	25.9	17.74	33.36	27.7426	10.82	17.89	18.4098	14.03	24.94	19.42	49.27	44.19	33.56	23.02	12.45	14.52	9.42	3.27	37.1	24.88
USNM	487932	Tioman	F	46.38	45.78	26.2732	17.9504	33.9284	28.22	11.5248	17.77	18.5026	14.13	25.16	19.52	49.13	44.1	33.98	23.1466	12.15	13.42	8.81	3.46	36.93	24.79
USNM	487933	Tioman	M	46.64	45.42	26.41	18.1112	34.26	28.47	11.162	17.28	19.22	15.28	26.62	19.17	50.19	44.33	34.72	24.15	12.6	13.8	9.09	3.07	37	25.02
USNM	487934	Tioman	M	45.26	44.13	25.16	17.48	33.62	27.5	11.8312	17.72	18.68	14.67	25.33	19.44	48.85	43.1	33.28	22.89	12.17	13.22	9.17	3.06	35.39	23.77
USNM	487936	Tioman	F	44.38	44.07	25.2516	17.6684	31.78	26.24	10.48	17.24	17.69	13.5	23.74	18.79	47.29	42.27	32.18	21.84	11.76	12.91	8.44	2.93	34.83	23.77
USNM	487937	Tioman	F	46.87	46.3	26.5148	18.249	34.78	28.07	12.55	17.86	18.92	14.33	25.47	19.49	50.03	45.49	34.44	23.76	11.91	14.15	9.26	3.02	37.48	25.167
USNM	487938	Tioman	F	46.83	46.15	25.47	18.47	33.99	27.26	12.07	18.37	18.7146	14.57	25.39	19.64	50.12	45.28	33.59	23	13.06	13.82	9.49	3.31	37.16	24.53
BMNH	9.4.1.114	Batam	M	48.55	48.11	27.44	19.23	35.4186	28.83	12.017	18.75	19.67	15.04	26.44	19.38	51.96	47.28	35.39	24.52	12.05	13.6866	8.9962	3.07	38.46	26
BMNH	9.4.1.115	Batam	M	50.1	49.55	27.95	19.16	36.73	30.35	12.43	19.04	20.29	15.44	28.41	19.59	54.23	48.29	36.9	25.23	13.21	15.07	10.05	3.87	39.6618	26.1786
BMNH	9.4.1.116	Batam	M	48.72	48.5	28.08	19.53	35.83	29.74	11.67	18.45	19.76	14.96	26.48	19.23	52.7	47.31	35.95	24.73	12.27	14.59	9.48	3.45	38.97	26.5
BMNH	9.4.1.117	Batam	M	49.87	49.55	28.58	19.9	36.33	29.86	11.53	18.24	19.787	14.9	26.92	19.1	52.65	47.82	36.54	25.12	12.49	14.27	9.87	3.7	39.61	26.58
BMNH	9.4.1.118	Batam	F	49.71	49.38	28.27	19.57	37.11	30.05	12.4856	19.28	20.2066	15.42	28.37	20.2	53.41	47.92	36.33	25.1464	12.76	13.87	8.91	3.97	39.93	26.87
BMNH	9.4.1.119	Batam	F	48.24	48.04	28.25	19.43	35.11	29.54	11.21	18.49	19.19	14.69	26.62	19.15	51.36	46.41	35.24	24.15	12.51	13.63	8.81	3.19	38.63	26.5
BMNH	9.4.1.120	Batam	F	51.33	51.12	29.62	20.63	37.04	31.12	11.62	18.76	19.6034	14.59	26.53	19.84	54.88	49.13	37.48	25.99	13.24	14.63	9.32	3.36	41	27.69
RMNH	36091	Batam	M	50.7	50.15	29.09	20.13	37.58	31.25	12.13	18.67	20.94	15.27	28.69	19.41	54.43	48.99	37.74	26.31	13.13	14.41	9.52	3.59	40.55	27.13
RMNH	36092	Batam	F	47.87	47.41	27.533	19.2554	34.62	28.69	11.65	18.28	19.44	14.94	26.61	19.8	51.4	46.91	35.39	24.17	13.12	14.82	9.82	3.16	38	26.04
USNM	142151	Batam	F	50.07	49.53	29.17	20.9	36.24	30.38	11.39	18.63	19.6	15.21	27.33	19.79	53.2	48.57	36.86	25.38	13.25	14.37	9.35	3.37	39.6	27.27
USNM	142152	Batam	F	48.09	47.57	27.66	19.1	35.3	29.24	11.84	17.58	19.44	14.71	25.99	18.9	52.27	46.24	35.74	24.44	12.08	13.7	8.91	3.36	38.5	26.01
USNM	143252	Batam	M	49.43	48.89	28.16	19.5	35.78	29.64	12.16	18.18	19.8392	14.59	26.85	19.11	52.81	47.32	36.18	25.18	12.54	14.37	9.33	3.47	39.42	26.56
USNM	143253	Batam	M	49.2	48.42	27.75	19.45	35.7606	29.48	11.8026	18.37	19.71	14.63	26.1158	19.26	52.92	47.93	36.29	24.9	12.66	15	9.65	3.22	39.05	26.28
USNM	143254	Batam	M	49.55	48.79	27.32	18.73	36.95	29.83	11.97	17.71	19.675	14.61	26.69	18.79	53.29	48.08	36.45	25.34	12.29	15.2	10.36	3.81	38.58	25.27
USNM	143255	Batam	F	49.12	48.62	28.09	19.51	35.78	29.35	11.79	18.29	19.4782	14.67	26.42	19.39	52.51	47.12	35.89	24.7464	12.33	13.48	9.22	3.07	39.03	26.47
USNM	143256	Batam	F	49.92	49.48	28.34	19.49	36.05	30.11	11.26	18.41	19.3242	14.26	26.48	19.75	53.1	48.71	36.34	25.1788	12.58	13.96	9.42	3.26	39.59	26.73
USNM	143257	Batam	F	46.67	46.2	27.09	18.77	34.34	28.12	11.73	17.73	18.9384	14.31	25.8	19.07	50.4	45.3	34.45	23.3992	11.95	13.7	9.16	2.97	37.12	25.45
BMNH	9.4.1.101	Bintan	F	50.75	49.697	28.2864	19.433	36.71	30.58	11.89	18.71	19.59	14.68	26.64	19.62	54.6	48.49	36.9	25.56	13.07	14.6	9.66	3.28	39.69	26.24
BMNH	9.4.1.102	Bintan	M	50.32	50.01	28.45	19.83	37.33	30.35	12.59	18.36	20.05	15.094	26.13	19.1	54.05	48.66	36.7	26.01	12.92	15.16	10.48	3.57	40.12	26.98
BMNH	9.4.1.103	Bintan	M	49.5	49.11	27.94	19.2	36.42	29.41	12.1628	19.13	19.13	15.48	27.09	20.33	53.53	48.53	36.31	25.23	13.12	15.39	10.35	3.41	39.404	26.0888
BMNH	9.4.1.104	Bintan	F	49.74	49.32	27.8	19.29	36.5	29.85	12.2266	18.96	19.8154	15.11	26.6176	19.7	53.11	48.72	36.25	25.39	12.94	13.72	8.83	3.31	39.69	26.32
RMNH	36093	Bintan	M	49.1576	48.68	27.7156	19.076	35.9276	29.6754	11.6246	18.272	20.17	15.219	26.9966	19.3494	52.8816	47.3948	36.4676	25.4	12.6728	13.81	9.32	3.78	39.55	26.3062
RMNH	36094	Bintan	F	47.6452	47.1752	27.352	19.01	34.8018	28.8286	11.68	17.89	18.59	14.38	25.48	18.73	51.1332	46.09	34.8818	23.9538	12.43	13.56	8.9036	3.1794	37.9784	25.7342
USNM	115607	Bintan	M	49.96	49.23	27.55	18.37	36.66	29.47	12.23	18.45	19.88	15.79	26.61	19.12	53.72	49.07	36.26	24.96	13.22	14.4	10.06	3.53	38.29	25.37
USNM	115608	Bintan	F	48.89	48.26	27.14	18.91	34.98	28.96	12.34	19.17	19.92	15.55	26.19	19.77	52.69	47.23	35.44	24.46	12.82	14.22	9.21	3.5	37.98	25.4942
BMNH	26.10.19.4	Mapur	M	47.24	46.64	25.73	17.97	34.13	28	11.62	18.26	18.771	14.0506	24.94	19.3298	50.76	45.78	34.64	23.34	11.98	14.07	9.45	3.2	37.47	23.99
BMNH	9.4.1.105	Singapore	M	46.53	46.28	27.29	19.01	33.45	28.34	11.09	17.86	18.31	13.78	25.07	19.49	49.85	45.24	33.89	22.8	12.49	13.44	8.92	3.26	37.34	25.81
BMNH	9.4.1.106	Singapore	M	48.01	47.69	28.13	19.2	34.41	29.33	10.41	17.9	19.37	15.22	25.8	19.4	51.4	46.18	35.11	24.24	11.98	13.34	9.27	3.28	37.94	26.45
BMNH	9.4.1.107	Singapore	M	48.08	47.69	28.1	19.22	35.33	29.46	11.07	17.98	18.38	14.32	25.23	18.93	51.22	46.16	35.57	24.49	12.22	13.86	9.31	3.25	38.25	26.43
BMNH	9.4.1.108	Singapore	M	49.65	49.36	28.6	19.19	35.47	29.74	11.1606	18.17	19.79	15.38	26.95	19.76	53.24	48.15	36.15	25.21	13.11	14.42	9.43	3.52	39.41	26.5
BMNH	9.4.1.109	Singapore	F	49.42	49.03	28.28	19.53	35.47	29.82	10.93	18.22	19.0164	14.44	25.3234	19.02	52.31	47.92	36.41	25.2476	12.4	12.98	9.09	3.07	39.49	26.71
BMNH	9.4.1.110	Singapore	F	46.71	46.24	26.79	18.39	34	28.37	10.74	18.04	18.1066	13.85	23.77	19.32	50.38	44.98	34.55	23.85	11.89	13.5	8.96	2.98	36.99	25.39
BMNH	9.4.1.111	Singapore	F	48.63	48.2	28.3	19.54	35.01	29.82	10.7	18.24	18.56	14.25	25.04	19.83	51.46	46.63	35.67	24.59	12.38	13.59	8.71	3.04	38.82	26.68
BMNH	55.1257	Singapore	M	50.36	50.01	28.85	19.24	36.55	30.44	11.18	18.19	18.84	14.43	25.63	18.38	53.13	47.99	36.83	25.38	12.56	13.29	8.84	3.4	39.97	27.07
BMNH	55.1258	Singapore	M	49.38	49	28.64	19.83	35.72	30.18	10.914	18.1236	18.93	14.3592	25.51	18.43	53.01	47.35	36.54	25.41	12.46	12.86	8.43	3.23	39.21	26.88
BMNH	55.1260	Singapore	M	47.6014	47.032	26.7944	18.38	34.83	28.5546	12.18	18.47	19.21	14.73	26.2	19.31	51.2482	45.56	34.798	23.742	13.27	13.44	9.17	3.57	37.7934	25.3098
BMNH	55.1261	Singapore	M	49.6954	49.0804	27.76	18.69	36.5784	30.26	12.2306	18.6186	20.78	15.8504	27.8054	19.7346	53.5324	47.7164	36.99	25.51	12.9784	14.5748	9.5	3.6156	39.5046	26.0788
BMNH	55.1262	Singapore	M	47.7	47.23	27.85	19.48	34.44	29.36	11.12	18.29	18.6934	14.78	25.4036	19.57	51.2	46.26	34.69	23.47	12.4	13.81	9.21	3.05	38.38	26.49
BMNH	55.1263	Singapore	F	49.3102	48.6282	28.15	19.4	36.09	30.14	11.45	18.3838	18.52	13.99	25.16	19.8	52.5958	47.4646	36.43	25.3	12.2984	12.99	8.16	3	39	26.92
BMNH	55.1264	Singapore	F	48.48	48.2	27.92	19.09	35.4818	29.41	11.613	18.2536	19.26	15.43	26.1248	19.6692	52.245	47.56	35.99	24.6	12.6066	13.67	9.08	3.09	38.7	26.3
BMNH	55.1265	Singapore	F	47.62	47.14	27.93	19.06	34.18	29	11.06	17.93	18	14.08	24.17	19.31	50.31	45.85	34.96	23.75	11.83	12.24	7.96	2.86	37.92	26.5
BMNH	55.1266	Singapore	F	48.63	48.1554	28.111	19.62	35.03	29.56	11.72	18.25	18.855	14.22	25.3	19.08	51.95	47.03	35.74	24.18	12.21	12.84	8.46	3.39	38.84	26.62
USNM	105078	Singapore	F	47.4024	47.0416	27.38	19.22	34.16	28.59	11.0796	18.0804	18.98	14.51	25.756	19.22	50.8812	45.7258	35.01	23.82	12.3968	12.71	8.54	3.34	37.61	25.93
USNM	105079	Singapore	F	45.76	45.17	26.39	18.01	32.97	27.96	11.08	17.65	18.46	14.32	24.46	18.98	49.06	43.96	34.01	23.09	12.45	12.94	8.66	3.05	36.34	24.98
USNM	105080	Singapore	M	47.34	46.4	26.63	18.61	34.13	28.4976	10.82	17.7	19.23	14.11	24.64	18.78	49.92	44.9	35.03	24.17	12.34	12.91	8.72	3.11	37.28	25.24
USNM	124317	Singapore	F	48.78	48.38	27.27	18.61	35.5374	29.4254	11.2414	17.2	18.74	14.82	24.72	18.63	52.4	47.76	36.27	24.99	12.38	13.1	8.8	3.07	38.89	26.04
BMNH	5.12.7.3	Mainland	M	48.78	48.07	27.37	19.57	34.75	29.21	11.17	18.22	18.689	14.74	24.31	19.55	52.41	47.05	35.62	24.67	12.96	14	8.96	3.13	38.64	25.63
BMNH	6.10.4.10	Mainland	M	48.1532	47.674	27.3996	19.0584	35.2354	29.0764	12.0628	18.95	18.782	13.84	25.93	20.06	51.6652	46.3104	35.0762	23.9734	12.6	14.73	9.56	3.49	38.47	25.91
BMNH	6.10.4.11	Mainland	F	46.64	46.02	27.02	18.55	34.2	28.46	11.2	17.46	18.05	13.8	24.39	19.46	50.054	44.81	34.29	23.18	12.0648	13.2084	8.7914	3.0192	37.1038	25.27
BMNH	9.5.9.1	Mainland	M	48.52	47.54	27.58	18.7438	35.24	29.29	12.08	18.29	19.74	14.91	26.41	19.49	52.45	46.81	35.13	24.07	12.6692	13.85	9.34	3.3	38.05	25.4
BMNH	10.10.1.12	Mainland	M	47.44	47.22	27.96	18.95	35.37	28.95	11.51	18.12	19.42	14.78	26.59	19.2	51.86	45.95	35.39	24.12	12.28	14.12	9.19	3.29	38.41	25.96
BMNH	10.10.1.13	Mainland	M	49.79	49.39	27.82	19.42	35.52	29.45	11.36	18.4254	20.31	15.29	26.78	19.5894	53.46	48.53	36.71	25.19	13.27	14.06	8.86	3.45	39.47	26.05
BMNH	10.10.1.15	Mainland	F	47.84	47.18	27.1108	18.5822	34.8772	28.87	11.8564	17.99	19.12	15.26	26.304	19.57	51.42	45.76	34.82	23.85	12.75	14.06	8.86	3.45	37.66	25.5
BMNH	10.10.1.16	Mainland	F	48.145	47.7068	27.69	19.073	34.84	28.93	11.6734	18.2716	18.9408	14.6	25.5	20.12	51.15	46.6886	35.39	23.99	12.6386	14.03	9.15	3.28	38.67	26.26
BMNH	12.10.7.1	Mainland	M	47.95	47.54	27.34	18.81	35.59	28.84	12.01	18.44	18.87	14.52	25.49	20.24	51.33	51.32	35.15	23.97	12.61	13.49	9.02	3.11	37.8	25.56
BMNH	34.7.18.90	Mainland	M	48.3156	47.9284	27.72	18.87	35.3276	29.27	11.908	18.2332	19.04	14.7016	25.783	19.5278	51.985	46.5942	35.1728	24.02	12.718	15.34	10.01	3.21	38.52	25.94
BMNH	34.7.18.91	Mainland	M	47.974	47.3456	27.1968	18.495	35.2878	29.17	11.5788	18.0384	18.8488	14.4502	25.6792	19.1396	51.3806	46.1	35.1648	24.15	12.328	13.48	9.34	3.48	37.86	25.38
BMNH	34.7.18.94	Mainland	F	50.54	50.06	28.74	19.94	36.87	30.65	11.93	18.89	18.49	14.36	25.7	19.8056	54.07	48.99	36.36	25.58	13.18	14.86	10.23	3.43	40.14	26.76
BMNH	34.7.18.96	Mainland	F	49.96	49.35	28.66	19.01	36.61	30.56	11.62	18.53	18.8092	14.05	25.66	20.07	52.6	47.54	36.3	25.59	12.03	13.97	9.36	3.38	38.85	26.24
BMNH	34.7.18.97	Mainland	F	48.7542	48.2408	27.7108	19.2146	35.4524	29.3512	11.5766	18.22	18.7478	14.09	25.5378	19.54	52.1702	47.55	35.4648	24.4416	12.68	14.3	9.42	3.57	39.04	26.34
BMNH	34.7.18.98	Mainland	F	48.09	47.86	27.38	18.99	35.57	29.0532	12.4224	18.69	19.52	14.92	26.8258	20.39	51.86	46.63	35.32	24.02	13.34	14.228	9.3262	3.3506	38.5944	25.8014
BMNH	34.7.18.99	Mainland	M	47.31	46.8	26.91	18.58	34.65	28.59	11.56	18.02	18.47	14.2	25.73	19.46	51.44	45.94	34.9	23.52	12.61	13.746	9.1256	3.5	37.59	25.31
BMNH	55.1213	Mainland	M	47.85	47.4962	27.6762	18.7902	35.02	29.24	11.64	18.53	19.32	14.89	25.59	19.18	51.11	46.64	35.05	23.77	12.4	14.21	9.23	3.42	38.05	26.28
BMNH	55.1214	Mainland	M	50.55	49.92	28.87	19.26	36.93	31.02	12.1586	19.09	19.62	15.24	26.38	19.5	54.59	49.62	36.64	25.52	13.4	14.49	9.26	3.52	40.15	27.22
BMNH	55.1215	Mainland	F	50.3	49.75	28.55	19.41	36.07	30.71	10.71	18.3	18.21	14.9	24.5	19.3934	53.4838	48.49	36.04	25.14	13.07	13.9	8.83	3.33	39.64	26.877
BMNH	55.1217	Mainland	F	47.2	46.7	26.4	18.42	34.85	28.5	12.2668	18.62	18.21	13.97	25.04	19.76	50.8676	44.54	34.52	23.4	12.77	13.73	9.2	2.66	37.68	25.29
BMNH	55.1218	Mainland	M	48.75	48.32	27.574	19.052	35.92	29.33	12.53	19.34	19.28	15.21	26.62	20.04	52.9	47.22	35.63	24.51	12.89	14.202	9.3684	3.3826	38.8532	26.0992
BMNH	55.1219	Mainland	F	47.63	47.24	27.5	19.01	34.88	28.9794	10.74	17.9372	18.79	14.2	25.397	18.96	51.23	45.88	34.92	24.01	11.71	13.83	9.1	3.45	38.11	25.85
BMNH	55.1221	Mainland	F	47.81	47.5	27.39	18.59	34.35	29.15	11.12	18.38	18.1	13.67	24.68	19.09	51.07	45.76	34.29	23.47	12	13.58	9	3.35	38.05	26.27
BMNH	55.1231	Mainland	F	50.92	50.07	28.65	19.59	37.47	30.54	12.1784	18.65	20.26	15.58	26.46	19.91	54.68	49.48	37.84	26.42	12.68	15.28	10.13	3.42	40.74	26.92
BMNH	55.1232	Mainland	F	48.2016	47.7626	27.7278	19.04	35.2028	29.2232	11.35	18.12	18.62	14.13	25.77	19.302	51.5788	45.92	35.2772	24.1716	12.38	13.4388	8.82	3.45	39.02	26.49
BMNH	55.1233	Mainland	F	48.26	47.81	27.83	18.8	35.44	29.68	11.34	17.96	18.98	14.57	25.73	19.41	52.1	46.5	35.29	24.09	12.34	13.85	8.71	3.23	38.76	26.23
BMNH	55.1236	Mainland	M	48.58	48.14	27.49	19.29	35.37	28.97	12.4402	18.7786	20.1	15.27	26.88	19.87	52.62	46.65	35.31	23.94	13.43	15.44	10.08	3.53	39.25	26.25
BMNH	55.1237	Mainland	M	50.25	49.93	27.83	19.44	36.5946	30.04	12.452	18.65	20.63	15.76	27.9	19.89	52.95	48.47	36.27	25.05	13.49	15.17	10.13	3.6	40.04	26.39
BMNH	55.1238	Mainland	M	47.8154	47.355	27.18	18.54	35.1316	28.93	11.6592	18.0084	18.75	15.02	25.8086	19.4002	50.69	46.0636	35.32	24.26	12.4012	14.4978	9.98	3.45	38.22	25.81
BMNH	55.1239	Mainland	M	49.26	48.9746	27.9304	19.1	36.53	29.95	12.1358	18.5794	19.98	15.28	26.99	19.6192	53.11	47.87	36.31	25.23	12.7646	14.77	10.29	3.53	39.14	26.05
BMNH	55.1240	Mainland	F	49.732	49.1226	27.9284	19.1182	36.57	30.02	12.3884	18.6192	20.33	15.641	27.6306	19.8132	53.3306	47.9286	36.41	24.89	13.0468	14.3	9.53	3.59	39.6	26.26
BMNH	55.1241	Mainland	F	47.5112	47.0776	26.9958	18.53	34.6456	28.5398	11.4934	18.1232	19.26	14.6758	25.9176	19.295	50.9352	45.703	34.7932	23.8872	12.3616	13.38	8.91	3.32	37.99	25.54
BMNH	55.1243	Mainland	M	50.5	49.6	28.52	19.41	36.92	30.83	12.2422	18.94	20.4924	16.22	27.78	20.31	54	48.7	37.29	25.85	12.98	14.53	9.7	3.87	39.84	26.85
BMNH	55.1244	Mainland	M	46.13	45.48	25.98	18.24	33.36	28.04	10.9872	17.667	19.01	14.3328	25.0858	18.7662	49.66	44.51	33.84	23.39	12.259	12.67	8.17	3.11	36.33	24.35
BMNH	55.1245	Mainland	M	47.8	46.98	27.3	18.66	35.14	29.01	11.23	17.79	19.14	14.78	25.87	19.27	50.98	46.77	35.11	24.1	12	13.14	8.64	3.41	38.05	26.15
BMNH	55.1246	Mainland	M	51.57	50.4002	28.63	19.481	38	31.24	11.74	18.71	19.87	16.02	27.87	19.98	55.05	50.06	37.62	26.45	13.48	15.48	10.22	3.61	40.84	26.67
BMNH	55.1248	Mainland	F	49.55	48.95	28.1094	19.2654	36.33	29.98	12.17	18.38	18.6	14.59	26.32	19.64	53.62	47.78	35.88	24.58	13.23	14.11	9.93	3.66	39.53	26.48
BMNH	55.1249	Mainland	M	49.3584	48.5782	27.64	18.44	36.3564	30.18	11.8788	18.3536	20.03	15.3472	26.647	19.4618	53.0088	47.4246	36.54	25.49	12.5772	14.2148	9.4398	3.5422	39.3322	26.26
BMNH	55.1251	Mainland	F	48.35	47.681	26.9564	18.7068	35.25	28.56	12.3448	18.4932	18.63	14.64	25.28	20.16	51.78	46.92	34.74	23.92	12.89	13.999	9.1434	3.1958	38.425	25.5906
BMNH	55.1252	Mainland	M	48.5	47.84	26.87	18.16	35.71	28.79	12.377	18.25	19.59	14.89	26.4724	19.29	51.91	46.56	35.19	23.87	12.5292	13.9	9.23	3.35	38.42	25.38
BMNH	55.1254	Mainland	F	48.44	47.75	28.01	19.91	35.12	29.35	11.9	18.2984	18.76	14.26	24.69	19.4856	51.33	46.8758	35.04	23.66	12.4214	12.61	8.07	2.88	38.5684	26.6036
BMNH	55.1255	Mainland	F	49.74	49.17	27.9	19.105	36.84	29.95	11.81	18.35	19.29	14.99	26.72	19.69	54.23	47.3	36.7	25.3	12.77	14.49	9.2	3.69	39.91	26.3
BMNH	55.1256	Mainland	F	47.93	47.49	27.33	19.05	34.91	29.41	11.52	17.86	17.95	13.49	24.07	19.01	50.75	45.95	34.78	23.97	12.37	13.03	8.1	3.11	38.26	25.65
BMNH	55.1267	Mainland	M	47.25	46.96	26.6	18.442	33.93	27.97	11.59	18.53	19.05	15.11	26.4	20.08	50.74	45.89	34.6	23.62	12.32	12.93	8.74	3.4	36.99	25.14
BMNH	55.1271	Mainland	F	45.25	44.51	25.8	17.89	32.85	27.37	11.51	18.57	17.54	13.5352	24.09	19.1	48.7688	44.01	33.09	22.35	12.1478	12.93	8.4	3.33	35.71	24.44
BMNH	61.1148	Mainland	M	49.85	49	28.07	19.57	36.52	30.31	11.61	19.43	20.03	15.31	27.12	20.44	54.21	47.65	36.63	25.38	13.01	15.23	10.23	3.58	39.42	26.46
BMNH	61.1149	Mainland	F	47.8	47.05	26.628	18.1672	35.28	28.74	12.3122	18.1786	18.6	14.49	25.58	19.83	51.19	46.74	34.45	23.44	12.6	13.39	9.03	3.27	37.7	24.88
BMNH	61.1150	Mainland	M	49.81	49.01	28.3722	19.573	36.65	30.26	11.89	18.9	19.62	15.55	27.63	19.49	53.57	48.09	37	25.73	13.18	13.65	8.78	3.63	39.82	26.83
MNHN	1981-185	Mainland	F	48.03	47.2	27.24	18.86	34.8776	28.4	12.154	18.77	19.99	14.62	26.57	19.34	51.05	46.08	35.12	23.9	12.36	13.26	8.95	3.57	38.06	25.98
MVZ	116955	Mainland	M	50.25	49.77	28.11	18.87	36.16	30.0326	11.889	18.48	19.41	14.74	26.26	19.43	53.26	48.7	36.23	25.02	12.91	14.06	8.79	3.15	39.27	26.31
MVZ	118599	Mainland	M	50.04	49.37	28.23	19.53	36.85	30.31	12.15	18.18	19.13	15.83	26.51	19.84	53.75	48.29	36.82	25.22	13.3	14.24	9.21	3.27	39.36	26.6
MVZ	183625	Mainland	M	48.61	48.17	27.42	18.33	35.42	28.96	12.58	18.74	20.71	15.8	27.48	19.7	51.95	44.63	36.16	24.64	12.29	14.14	9.47	3.71	37.8	25.57
USNM	105024	Mainland	F	48.45	48.18	27.48	18.98	35.21	28.77	11.6216	17.52	18.36	14.02	24.8086	18.91	50.91	46.75	34.69	23.75	12.47	12.45	8.32	3	38.69	26.04
USNM	105025	Mainland	M	48.32	47.83	27.46	18.97	35.12	28.98	11.6174	17.95	18.56	14.14	24.69	19.41	51.98	46.73	35.06	24.16	12.57	13.43	9.12	3.26	38.67	25.95
USNM	105026	Mainland	F	47.66	47.21	27.11	18.77	34.54	28.63	11.4048	17.76	17.699	13.49	23.73	20.01	50.74	46	34.39	23.4798	12.27	12.82	8.68	2.89	37.91	25.57
USNM	105027	Mainland	F	46.28	45.62	26.02	18.31	33.05	27.33	10.74	17.32	17.94	13.42	23.84	19.04	48.98	44.79	33.61	22.96	11.83	13.4	8.9	3.02	36.47	24.68
USNM	105030	Mainland	F	46.94	46.61	26.64	18.69	33.15	27.78	11.21	17.74	18.03	13.73	24.44	19.43	50.18	45.47	34.03	23.05	12.56	12.7	8.52	2.81	37.05	25.36
USNM	105031	Mainland	F	47.49	46.71	26.83	18.76	34.57	28.42	11.2	17.17	18.2	13.74	23.68	19.08	51.53	45.91	34.2	23.73	12.47	13.94	8.71	2.73	37.59	25.45
USNM	105032	Mainland	M	46.82	46.37	26.88	18.59	33.75	28.26	11.17	17.33	18.2756	13.64	24.56	18.98	50.21	44.66	34.03	23.2	12.1	13.83	8.82	2.81	37.22	25.5
USNM	105033	Mainland	F	47.27	46.82	26.9	18.87	34.49	28.64	11.67	17.68	18.71	14.31	25.15	19.8	50.53	45.53	34.69	23.43	12.52	13.62	8.65	3.05	37.42	25.09
USNM	105034	Mainland	F	46.91	46.46	26.44	17.92	33.39	28.26	11.09	17.32	17.64	13.1	22.76	19.01	49.37	45.42	34.15	22.88	11.91	12.81	8.08	2.5	36.53	24.88
USNM	112575	Mainland	NA	48.08	47.42	26.72	18.76	35.14	28.49	12.43	18.43	18.88	14.08	24.9	20.17	51.67	46.73	35.28	24.23	12.34	13.35	8.99	3.28	38.46	25.4
USNM	112578	Mainland	M	47.54	47.18	26.96	18.6	34.68	28.48	11.7978	17.76	18.28	14.12	26.05	20.1	51.29	45.46	34.56	23.12	12.81	12.94	8.69	3.03	38.17	25.33
USNM	112580	Mainland	F	47.53	46.77	27.07	18.67	34.85	29.15	11.7	17.37	19.28	14.05	25.49	19.7	51.06	46.1	35.3	24.36	13.03	14.05	9.29	3.49	37.73	25.37
USNM	112601	Mainland	M	47.15	46.81	26.96	18.56	34.5424	28.55	11.8954	17.93	19.5434	14.71	27.37	19.99	50.79	45.9	34.86	23.29	12.87	13.34	8.7	3.3	37.34	24.97
USNM	112616	Mainland	F	50.05	49.12	28.28	18.71	36.36	30.6	12.08	18.01	18.8846	14.37	25.53	18.89	53.56	47.84	36.52	25.02	12.85	13.71	9.04	3.55	39.4542	26.4762
USNM	112658	Mainland	F	47.73	47.25	27.41	19.01	34.03	28.53	10.9	17.3	18.94	13.97	25.37	18.82	50.87	46.5	35.04	24	12.37	13.53	8.9	3.1	37.7882	25.6728
USNM	115491	Mainland	F	49.28	48.4206	27.8864	19.1126	35.73	29.77	11.69	18.21	19.22	14.45	25.62	19.23	52.2	47.42	36.24	24.98	12.11	13.39	8.42	3.13	39.05	26.2
USNM	143268	Mainland	M	48.7898	48.3072	28.23	19.34	36.22	29.59	12.55	18.5902	19.2	15.01	25.64	20.24	52.3686	47.4066	35.68	24.57	12.5362	13.9	9.42	3.08	38.54	26.38
USNM	143269	Mainland	M	48.73	48.22	27.64	19.08	35.33	29.69	11.5	17.78	18.88	14.69	24.94	19.87	52.62	46.43	36.03	24.62	12.5824	14.17	9.52	3.22	38.4	25.79
USNM	152184	Mainland	M	48.0482	47.5984	27.16	18.84	34.9298	28.71	11.976	18.2816	19.1388	14.71	25.8654	19.57	51.3668	46.1924	34.86	23.8	12.6278	14.02	8.78	3.21	38.79	25.85
USNM	152185	Mainland	M	49.84	49.12	28.13	19.29	36.31	29.99	11.6724	18.16	19.53	15.47	27.47	19.55	52.82	48.23	36.42	25.12	12.56	13.52	8.88	3.42	39.48	25.86
USNM	291264	Mainland	F	49.7	48.9768	27.975	19.0616	36.28	30.02	12.44	18.37	20.06	16.42	26.99	19.53	53.42	47.45	36.56	25.62	13.39	14.46	9.31	3.36	39.3848	26.3248
USNM	311298	Mainland	M	48.64	47.47	26.3	18.04	35.5858	29.23	12.324	18.76	19.26	15.43	26.48	20.08	51.36	47.03	35.05	23.9	12.75	14.15	9.66	3.54	38.25	25.12
USNM	311307	Mainland	M	50.01	49.3	27.84	19.47	36.4276	29.863	12.0214	18.41	20.75	15.32	27.43	19.5	53.71	47.6	36.62	26.02	13.5	14.28	8.91	3.29	39.71	25.79
USNM	311308	Mainland	F	46.47	45.83	26.61	18.24	34.0928	28.2308	11.2504	17.44	18.832	14.78	25.19	18.89	50.07	44.67	34.3	23.4	11.89	13.0998	8.68	3.28	37.11	25.33
USNM	311309	Mainland	F	46.55	45.97	26.49	18.22	34.13	27.93	11.2412	17.46	17.93	13.49	24.58	18.57	50.25	44.84	33.71	23.4	12.54	13.58	9.02	3.29	37.06	25.17
USNM	311310	Mainland	F	46.18	45.48	26.59	17.89	33.8752	27.99	11.8954	18.05	18.95	15.01	25.81	19.75	49.66	44.51	33.83	22.75	12.17	12.19	8.04	3.33	36.98	25.55
USNM	311311	Mainland	F	47.27	46.63	26.83	18.53	34.21	28.48	11.359	17.54	19.14	13.68	24.81	19.35	51.15	45.26	34.75	23.71	12.27	13.67	9.08	3.41	38.4	25.76
USNM	487923	Mainland	F	48.3006	47.8604	27.2008	18.29	35.329	29.095	11.72	18.6	18.681	14.12	25.52	19.46	51.9016	45.92	35.1438	24.1088	12.96	14.01	9.3	3.25	39.3	26.02
USNM	487925	Mainland	M	48.31	47.69	27.64	18.63	35.11	29.29	11.87	18.09	20	15.05	26.63	19.74	52.39	46.75	35.77	24.63	12.53	13.99	9.22	3.52	38.93	26.1444
USNM	487926	Mainland	F	48.95	48.24	27.75	19.24	35.78	29.29	12.39	18.35	19.97	15.27	25.97	20.08	52.47	47.72	35.88	24.58	13.32	14.45	9.33	3.49	38.8	26.33
USNM	487927	Mainland	F	47.95	47.7	27.29	18.34	34.38	28.62	11.6	18.12	18.46	14.1	24.65	19.23	50.98	45.81	34.87	24.07	12.93	13.51	8.84	2.93	38.08	25.18
USNM	487928	Mainland	M	49.07	48.72	28.1	19.16	36.37	29.64	12.2	17.9	20.14	15.74	27.06	19.26	52.89	47.44	36.44	25	12.58	13.63	9.76	3.31	40.03	26.78
USNM	487931	Mainland	F	46.7	46.21	26.61	18.251	34.33	28.12	10.91	17.13	17.76	13.89	24.6	18.97	50.3	45.53	34.36	23.17	12.21	13.23	8.77	3.09	37.44	25.08
USNM	487939	Mainland	F	48.48	47.68	26.56	18.7	35.58	28.93	12.6	18.17	19.0408	14.7	25.65	19.58	51.86	46.5	34.7	24.23	13.14	14.5	9.53	3.35	39.14	25.46
USNM	487940	Mainland	M	48.69	48.04	27.09	18.29	35.94	29.46	12.43	18.31	19.9256	15.94	27.1	19.87	52.04	46.667	35.43	24.4624	12.46	15.42	9.93	3.52	38.17	25.42
USNM	487941	Mainland	F	49.66	48.86	27.55	19.08	36.65	29.82	12.51	18.15	19.27	14.75	26.25	19.76	53.48	47.92	36.23	25.17	12.72	14.97	9.64	3.45	39.5	25.94
USNM	487942	Mainland	M	50.35	49.5558	28.4152	19.483	36.25	30.45	11.68	18.86	20.63	16.46	28.29	19.89	54	48.84	36.65	25.03	13.34	14.67	9.53	3.59	39.6262	26.6144
USNM	487943	Mainland	F	48.23	47.58	27.13	18.31	34.79	29.11	11.28	17.93	18.27	14.44	24.75	19.24	52.11	46.6838	35.03	24	12.65	13.67	8.84	3.22	38.58	25.8012
USNM	487946	Mainland	F	47.49	46.83	27.19	17.99	34.34	28.66	11.675	18.22	18.347	14.2	25.3	20.11	50.85	45.56	34.49	23.19	12.49	13.26	8.66	3.17	36.85	25.46
USNM	487949	Mainland	F	49.42	48.75	27.84	19.29	35.48	29.56	11.34	18.7	18.82	14.03	25.69	19.76	51.9	47.38	35.78	24.83	12.88	14.38	9.52	3.59	38.79	25.99
USNM	487950	Mainland	F	48.6	48.07	27.62	19.15	35.83	29.31	11.9996	18.28	19.03	14.75	25.4	19.53	52.3	46.68	35.65	24.7	12.35	14.35	9.63	3.48	38.85	26.12
USNM	487951	Mainland	F	48.16	47.65	27.392	19.001	35.47	28.92	11.1	18.32	18.99	13.76	24.74	19.49	51.59	46.22	35.59	24.52	12.55	13.46	9.08	3.19	38.39	25.83
USNM	487953	Mainland	M	48.04	47.16	27.3064	18.6618	35.14	29.12	11.79	17.75	18.6912	14.51	25.53	19.72	51.06	46.37	35.06	23.95	12.45	12.94	8.13	2.98	37.65	25.6302

## Sheet: PC1 Scores
Museum	Catalog #	Island/Mainland	PC1
BMNH	12.10.22.5	Butang_Adang	-0.943335
BMNH	12.10.22.6	Butang_Adang	5.04985
BMNH	55.1379	Butang_Adang	1.77323
BMNH	55.1380	Butang_Adang	0.57169
USNM	104354	Butang_Adang	1.9858
BMNH	12.10.22.4	Butang_Rawi	4.1307
BMNH	55.1378	Butang_Rawi	4.91951
USNM	104355	Butang_Rawi	3.83491
BMNH	9.11.1.22	Langkawi	2.4437
BMNH	9.11.1.23	Langkawi	0.15692
BMNH	9.11.1.24	Langkawi	1.97682
BMNH	9.11.1.25	Langkawi	4.37652
BMNH	9.11.1.26	Langkawi	2.07347
BMNH	9.11.1.27	Langkawi	3.08244
BMNH	9.11.1.28	Langkawi	4.51937
BMNH	9.11.1.29	Langkawi	0.925878
BMNH	9.11.1.30	Langkawi	0.187289
BMNH	55.1381	Langkawi	-0.629729
BMNH	55.1382	Langkawi	0.592808
BMNH	55.1383	Langkawi	3.64042
BMNH	55.1384	Langkawi	0.0336892
BMNH	55.1385	Langkawi	5.14019
BMNH	55.1386	Langkawi	2.73944
BMNH	55.1387	Langkawi	0.0911532
BMNH	55.1389	Langkawi	-0.538657
BMNH	55.1390	Langkawi	4.61531
BMNH	55.1391	Langkawi	2.64802
BMNH	55.1392	Langkawi	0.447014
BMNH	55.1393	Langkawi	2.1433
USNM	104353	Langkawi	3.77889
USNM	123901	Langkawi	1.40209
USNM	311302	Langkawi	-1.16293
USNM	311303	Langkawi	-0.806987
USNM	311306	Langkawi	4.47258
BMNH	12.10.7.10	Penang	-2.19986
BMNH	12.10.7.11	Penang	4.60986
BMNH	12.10.7.12	Penang	2.28537
BMNH	12.10.7.13	Penang	3.06699
BMNH	12.10.7.14	Penang	7.74071
BMNH	12.10.7.9	Penang	0.381053
BMNH	55.1207	Penang	2.19896
BMNH	55.1208	Penang	1.3241
BMNH	55.1210	Penang	4.46871
BMNH	55.1211	Penang	2.18267
BMNH	55.1212	Penang	4.40476
BMNH	60.5.4.72	Penang	1.31585
BMNH	79.11.21.687	Penang	-0.17016
FMNH	98454	Penang	3.89954
FMNH	98455	Penang	3.46528
FMNH	98456	Penang	1.88223
FMNH	98459	Penang	2.5251
FMNH	98460	Penang	4.64609
FMNH	98462	Penang	5.2148
FMNH	98468	Penang	1.09443
FMNH	98469	Penang	6.90922
FMNH	98470	Penang	2.39287
USNM	487954	Penang	2.10273
BMNH	47.1496	Ta Li Bong	4.26992
BMNH	55.1374	Ta Li Bong	7.61382
BMNH	55.1375	Ta Li Bong	2.44554
BMNH	55.1376	Ta Li Bong	3.38315
BMNH	55.1377	Ta Li Bong	3.67967
USNM	83256	Ta Li Bong	5.58882
BMNH	9.11.1.14	Terutau	6.36628
BMNH	9.11.1.15	Terutau	3.88225
BMNH	9.11.1.16	Terutau	4.72925
BMNH	9.11.1.17	Terutau	2.72013
BMNH	9.11.1.18	Terutau	7.52043
BMNH	9.11.1.19	Terutau	2.03253
BMNH	9.11.1.20	Terutau	5.75949
BMNH	55.1394	Terutau	3.30829
BMNH	55.1395	Terutau	4.13779
BMNH	55.1396	Terutau	3.83596
BMNH	55.1397	Terutau	3.40327
BMNH	55.1398	Terutau	5.7212
BMNH	55.1399	Terutau	5.88535
BMNH	55.1400	Terutau	3.02686
BMNH	55.1401	Terutau	5.41622
BMNH	55.1402	Terutau	7.56292
BMNH	55.1403	Terutau	3.83631
FMNH	43836	Terutau	3.66594
USNM	123981	Terutau	3.95077
USNM	123982	Terutau	4.34066
USNM	123985	Terutau	0.768837
USNM	123987	Terutau	4.62103
USNM	123988	Terutau	7.11629
BMNH	12.10.22.2	Aur	-2.92158
BMNH	12.10.22.3	Aur	-2.92948
BMNH	55.1352	Aur	-2.70924
BMNH	55.1353	Aur	-0.240345
BMNH	55.1354	Aur	-1.54663
BMNH	55.1355	Aur	-2.08709
USNM	112449	Aur	-1.14902
BMNH	12.10.22.1	Pemanggil	1.00778
BMNH	55.1350	Pemanggil	1.60612
BMNH	55.1351	Pemanggil	-1.2376
USNM	112499	Pemanggil	7.78824
BMNH	8.1.25.4	Tioman	4.31348
BMNH	10.10.1.11	Tioman	2.61867
BMNH	55.1340	Tioman	4.55381
BMNH	55.1341	Tioman	5.59186
BMNH	55.1342	Tioman	3.91977
BMNH	55.1343	Tioman	6.83759
BMNH	55.1345	Tioman	3.33384
BMNH	55.1346	Tioman	8.69044
BMNH	55.1347	Tioman	1.0178
BMNH	55.1348	Tioman	6.07844
USNM	101746	Tioman	7.23241
USNM	101747	Tioman	1.74833
USNM	104973	Tioman	3.03757
USNM	104974	Tioman	7.68573
USNM	104975	Tioman	2.07338
USNM	104976	Tioman	2.69445
USNM	487932	Tioman	2.42373
USNM	487933	Tioman	1.03745
USNM	487934	Tioman	4.48522
USNM	487936	Tioman	8.49013
USNM	487937	Tioman	0.744803
USNM	487938	Tioman	1.15786
BMNH	9.4.1.114	Batam	-2.58409
BMNH	9.4.1.115	Batam	-7.43795
BMNH	9.4.1.116	Batam	-4.20651
BMNH	9.4.1.117	Batam	-5.49261
BMNH	9.4.1.118	Batam	-6.96287
BMNH	9.4.1.119	Batam	-2.39944
BMNH	9.4.1.120	Batam	-8.46453
RMNH	36091	Batam	-8.85851
RMNH	36092	Batam	-2.81463
USNM	142151	Batam	-6.94762
USNM	142152	Batam	-1.81251
USNM	143252	Batam	-4.60775
USNM	143253	Batam	-4.28502
USNM	143254	Batam	-4.39785
USNM	143255	Batam	-3.39855
USNM	143256	Batam	-4.88363
USNM	143257	Batam	1.0686
BMNH	9.4.1.101	Bintan	-6.38685
BMNH	9.4.1.102	Bintan	-7.36843
BMNH	9.4.1.103	Bintan	-6.30905
BMNH	9.4.1.104	Bintan	-5.33142
RMNH	36093	Bintan	-4.75617
RMNH	36094	Bintan	-0.356627
USNM	115607	Bintan	-5.10549
USNM	115608	Bintan	-3.60399
BMNH	26.10.19.4	Mapur	1.47719
BMNH	9.4.1.105	Singapore	1.4403
BMNH	9.4.1.106	Singapore	-1.43363
BMNH	9.4.1.107	Singapore	-1.51465
BMNH	9.4.1.108	Singapore	-5.32019
BMNH	9.4.1.109	Singapore	-3.15179
BMNH	9.4.1.110	Singapore	2.1731
BMNH	9.4.1.111	Singapore	-2.08857
BMNH	55.1257	Singapore	-4.38775
BMNH	55.1258	Singapore	-3.17171
BMNH	55.1260	Singapore	-1.20942
BMNH	55.1261	Singapore	-6.35722
BMNH	55.1262	Singapore	-1.30665
BMNH	55.1263	Singapore	-2.89863
BMNH	55.1264	Singapore	-3.18302
BMNH	55.1265	Singapore	1.21607
BMNH	55.1266	Singapore	-2.05487
USNM	105078	Singapore	-0.0787547
USNM	105079	Singapore	3.66315
USNM	105080	Singapore	1.53451
USNM	124317	Singapore	-1.37563
BMNH	5.12.7.3	Mainland	-2.12065
BMNH	6.10.4.10	Mainland	-2.62052
BMNH	6.10.4.11	Mainland	2.3301
BMNH	9.5.9.1	Mainland	-2.49982
BMNH	10.10.1.12	Mainland	-1.94322
BMNH	10.10.1.13	Mainland	-5.16126
BMNH	10.10.1.15	Mainland	-1.34666
BMNH	10.10.1.16	Mainland	-2.19763
BMNH	12.10.7.1	Mainland	-2.16371
BMNH	34.7.18.90	Mainland	-2.87866
BMNH	34.7.18.91	Mainland	-0.977488
BMNH	34.7.18.94	Mainland	-6.77966
BMNH	34.7.18.96	Mainland	-4.30336
BMNH	34.7.18.97	Mainland	-3.0612
BMNH	34.7.18.98	Mainland	-3.56602
BMNH	34.7.18.99	Mainland	-0.263269
BMNH	55.1213	Mainland	-1.94243
BMNH	55.1214	Mainland	-7.44056
BMNH	55.1215	Mainland	-4.39916
BMNH	55.1217	Mainland	0.59471
BMNH	55.1218	Mainland	-4.43187
BMNH	55.1219	Mainland	-0.336833
BMNH	55.1221	Mainland	0.220589
BMNH	55.1231	Mainland	-8.33049
BMNH	55.1232	Mainland	-1.63684
BMNH	55.1233	Mainland	-1.87472
BMNH	55.1236	Mainland	-4.86938
BMNH	55.1237	Mainland	-7.32316
BMNH	55.1238	Mainland	-1.71988
BMNH	55.1239	Mainland	-5.65301
BMNH	55.1240	Mainland	-6.12879
BMNH	55.1241	Mainland	-0.381442
BMNH	55.1243	Mainland	-8.24721
BMNH	55.1244	Mainland	3.56013
BMNH	55.1245	Mainland	-0.715464
BMNH	55.1246	Mainland	-9.44664
BMNH	55.1248	Mainland	-5.05219
BMNH	55.1249	Mainland	-4.77414
BMNH	55.1251	Mainland	-1.84586
BMNH	55.1252	Mainland	-1.96865
BMNH	55.1254	Mainland	-1.17115
BMNH	55.1255	Mainland	-5.43778
BMNH	55.1256	Mainland	0.608609
BMNH	55.1267	Mainland	0.0777881
BMNH	55.1271	Mainland	5.01467
BMNH	61.1148	Mainland	-7.06912
BMNH	61.1149	Mainland	-0.356852
BMNH	61.1150	Mainland	-6.34219
MNHN	1981-185	Mainland	-1.76359
MVZ	116955	Mainland	-4.60786
MVZ	118599	Mainland	-5.96818
MVZ	183625	Mainland	-3.54691
USNM	105024	Mainland	0.0943098
USNM	105025	Mainland	-1.29625
USNM	105026	Mainland	1.32226
USNM	105027	Mainland	4.52141
USNM	105030	Mainland	2.665
USNM	105031	Mainland	1.59383
USNM	105032	Mainland	2.4902
USNM	105033	Mainland	0.548496
USNM	105034	Mainland	4.82865
USNM	112575	Mainland	-1.21497
USNM	112578	Mainland	0.225452
USNM	112580	Mainland	-1.11729
USNM	112601	Mainland	-0.57956
USNM	112616	Mainland	-4.24955
USNM	112658	Mainland	0.340046
USNM	115491	Mainland	-2.62989
USNM	143268	Mainland	-3.93695
USNM	143269	Mainland	-2.59186
USNM	152184	Mainland	-1.53296
USNM	152185	Mainland	-4.68047
USNM	291264	Mainland	-5.97872
USNM	311298	Mainland	-2.56051
USNM	311307	Mainland	-5.94271
USNM	311308	Mainland	2.12477
USNM	311309	Mainland	2.59924
USNM	311310	Mainland	2.21679
USNM	311311	Mainland	0.420148
USNM	487923	Mainland	-1.92407
USNM	487925	Mainland	-3.21415
USNM	487926	Mainland	-4.63811
USNM	487927	Mainland	0.0938368
USNM	487928	Mainland	-4.94516
USNM	487931	Mainland	2.64552
USNM	487939	Mainland	-2.43438
USNM	487940	Mainland	-3.85293
USNM	487941	Mainland	-4.9604
USNM	487942	Mainland	-7.48462
USNM	487943	Mainland	-0.67651
USNM	487946	Mainland	0.631854
USNM	487949	Mainland	-3.65783
USNM	487950	Mainland	-3.16485
USNM	487951	Mainland	-1.26042
USNM	487953	Mainland	-0.195682

## Sheet: CVA Scores
Museum	Catalog #	Island	Island Group	CV1	CV2
BMNH	12.10.22.5	Butang_Adang	W	0.878151	1.13853
BMNH	12.10.22.6	Butang_Adang	W	-1.40886	-0.272817
BMNH	55.1379	Butang_Adang	W	-0.260994	0.384949
BMNH	55.1380	Butang_Adang	W	0.367041	0.473647
USNM	104354	Butang_Adang	W	-1.61598	1.13112
BMNH	12.10.22.4	Butang_Rawi	W	-1.8521	-0.101818
BMNH	55.1378	Butang_Rawi	W	-2.70564	-1.44449
USNM	104355	Butang_Rawi	W	-0.816756	-0.707208
BMNH	9.11.1.22	Langkawi	W	0.0605344	2.68878
BMNH	9.11.1.23	Langkawi	W	1.31508	0.23177
BMNH	9.11.1.24	Langkawi	W	-1.17344	-0.350092
BMNH	9.11.1.25	Langkawi	W	0.0100241	0.6103
BMNH	9.11.1.26	Langkawi	W	0.517783	1.00199
BMNH	9.11.1.27	Langkawi	W	-1.61507	2.82812
BMNH	9.11.1.28	Langkawi	W	-0.458183	0.185501
BMNH	9.11.1.29	Langkawi	W	0.131889	-0.306698
BMNH	9.11.1.30	Langkawi	W	-0.512859	-0.663443
BMNH	55.1381	Langkawi	W	0.937188	0.49711
BMNH	55.1382	Langkawi	W	1.16071	2.14428
BMNH	55.1383	Langkawi	W	-1.1184	1.14117
BMNH	55.1384	Langkawi	W	0.520829	1.42721
BMNH	55.1385	Langkawi	W	-1.53267	1.62517
BMNH	55.1386	Langkawi	W	-0.504636	2.03549
BMNH	55.1387	Langkawi	W	-0.686917	-0.68538
BMNH	55.1389	Langkawi	W	0.17069	0.986716
BMNH	55.1390	Langkawi	W	-1.07877	2.25778
BMNH	55.1391	Langkawi	W	-0.414678	1.70633
BMNH	55.1392	Langkawi	W	-0.110713	-0.14094
BMNH	55.1393	Langkawi	W	-0.670174	0.246783
USNM	104353	Langkawi	W	-1.89204	0.143241
USNM	123901	Langkawi	W	-1.04042	0.624051
USNM	311302	Langkawi	W	-0.680786	-0.36172
USNM	311303	Langkawi	W	0.374725	0.722346
USNM	311306	Langkawi	W	-0.726403	1.00712
BMNH	12.10.7.10	Penang	W	1.15988	1.03292
BMNH	12.10.7.11	Penang	W	-0.201921	1.54491
BMNH	12.10.7.12	Penang	W	-0.0613531	0.572221
BMNH	12.10.7.13	Penang	W	-0.208095	2.42368
BMNH	12.10.7.14	Penang	W	-2.05305	1.12636
BMNH	12.10.7.9	Penang	W	0.63105	0.857588
BMNH	55.1207	Penang	W	-1.36018	1.403
BMNH	55.1208	Penang	W	-0.251553	2.21164
BMNH	55.1210	Penang	W	-1.38176	1.16981
BMNH	55.1211	Penang	W	0.511382	3.33543
BMNH	55.1212	Penang	W	-0.985678	0.895313
BMNH	60.5.4.72	Penang	W	-0.436682	0.516034
BMNH	79.11.21.687	Penang	W	0.780052	-0.30677
FMNH	98454	Penang	W	-1.47124	0.274514
FMNH	98455	Penang	W	-0.0438683	2.27621
FMNH	98456	Penang	W	0.543263	0.7534
FMNH	98459	Penang	W	-0.54454	-1.47973
FMNH	98460	Penang	W	-1.33775	0.315687
FMNH	98462	Penang	W	-1.35311	0.666168
FMNH	98468	Penang	W	-0.227132	0.271478
FMNH	98469	Penang	W	-2.11634	0.127566
FMNH	98470	Penang	W	0.871961	2.27238
USNM	487954	Penang	W	0.309421	0.225945
BMNH	47.1496	Ta Li Bong	W	-1.53743	0.484675
BMNH	55.1374	Ta Li Bong	W	-2.2057	0.872777
BMNH	55.1375	Ta Li Bong	W	-1.05522	1.31196
BMNH	55.1376	Ta Li Bong	W	-0.488875	1.59322
BMNH	55.1377	Ta Li Bong	W	-2.26409	0.388848
USNM	83256	Ta Li Bong	W	-0.767231	1.57597
BMNH	9.11.1.14	Terutau	W	-0.481446	2.13903
BMNH	9.11.1.15	Terutau	W	0.49254	0.755322
BMNH	9.11.1.16	Terutau	W	-2.23093	1.13839
BMNH	9.11.1.17	Terutau	W	0.276486	1.30331
BMNH	9.11.1.18	Terutau	W	-0.999543	1.02689
BMNH	9.11.1.19	Terutau	W	0.318235	-1.26771
BMNH	9.11.1.20	Terutau	W	-0.318644	0.865918
BMNH	55.1394	Terutau	W	-1.52613	1.79805
BMNH	55.1395	Terutau	W	-1.59309	0.915226
BMNH	55.1396	Terutau	W	-0.726342	0.921018
BMNH	55.1397	Terutau	W	-0.751608	0.914946
BMNH	55.1398	Terutau	W	-1.27366	1.57823
BMNH	55.1399	Terutau	W	-1.93483	2.11097
BMNH	55.1400	Terutau	W	-1.1858	2.59765
BMNH	55.1401	Terutau	W	-1.28931	0.920919
BMNH	55.1402	Terutau	W	-2.75297	2.16296
BMNH	55.1403	Terutau	W	0.282025	2.36425
FMNH	43836	Terutau	W	-1.94773	1.59533
USNM	123981	Terutau	W	-1.54117	1.555
USNM	123982	Terutau	W	-1.14098	0.806383
USNM	123985	Terutau	W	0.412946	1.29843
USNM	123987	Terutau	W	-0.191775	2.36327
USNM	123988	Terutau	W	-3.12832	-2.11047
BMNH	12.10.22.2	Aur	E	-0.332115	-2.6297
BMNH	12.10.22.3	Aur	E	-0.217636	-2.60665
BMNH	55.1352	Aur	E	0.0373291	-2.24585
BMNH	55.1353	Aur	E	-1.08253	-2.40199
BMNH	55.1354	Aur	E	-0.170708	-2.89096
BMNH	55.1355	Aur	E	0.0607877	-1.93555
USNM	112449	Aur	E	-1.21455	-3.28928
BMNH	12.10.22.1	Pemanggil	E	-1.70439	-2.03442
BMNH	55.1350	Pemanggil	E	-0.64012	-0.633615
BMNH	55.1351	Pemanggil	E	-0.481184	-2.54514
USNM	112499	Pemanggil	E	-2.31597	-0.963432
BMNH	8.1.25.4	Tioman	E	-1.64195	-1.90633
BMNH	10.10.1.11	Tioman	E	-2.13585	-2.48591
BMNH	55.1340	Tioman	E	-1.39942	-0.413418
BMNH	55.1341	Tioman	E	-1.45976	-1.92146
BMNH	55.1342	Tioman	E	-1.3967	-2.89854
BMNH	55.1343	Tioman	E	-2.10878	-2.81321
BMNH	55.1345	Tioman	E	-1.80047	-0.362267
BMNH	55.1346	Tioman	E	-2.78585	0.211899
BMNH	55.1347	Tioman	E	-1.74675	-2.23778
BMNH	55.1348	Tioman	E	-1.7711	-1.05078
USNM	101746	Tioman	E	-3.38426	-0.786077
USNM	101747	Tioman	E	-1.73406	-0.96356
USNM	104973	Tioman	E	-3.55005	-2.04795
USNM	104974	Tioman	E	-1.39578	-2.70462
USNM	104975	Tioman	E	-1.36446	-3.51581
USNM	104976	Tioman	E	-1.10153	-1.56781
USNM	487932	Tioman	E	-0.595039	-1.50083
USNM	487933	Tioman	E	-2.12037	-2.11261
USNM	487934	Tioman	E	-3.17522	-1.17375
USNM	487936	Tioman	E	-2.32673	-0.465486
USNM	487937	Tioman	E	-0.644166	-1.1871
USNM	487938	Tioman	E	-1.22129	-3.62629
BMNH	9.4.1.114	Batam	S	1.2282	-1.14451
BMNH	9.4.1.115	Batam	S	3.45862	-0.471543
BMNH	9.4.1.116	Batam	S	2.84706	-0.141455
BMNH	9.4.1.117	Batam	S	3.7804	-0.675221
BMNH	9.4.1.118	Batam	S	1.72419	-3.15039
BMNH	9.4.1.119	Batam	S	1.08937	-0.792798
BMNH	9.4.1.120	Batam	S	4.65258	-0.641352
RMNH	36091	Batam	S	3.49656	-0.312256
RMNH	36092	Batam	S	2.77895	-1.14031
USNM	142151	Batam	S	4.24336	-2.45805
USNM	142152	Batam	S	2.03062	0.50283
USNM	143252	Batam	S	2.47707	0.470421
USNM	143253	Batam	S	3.35805	-0.407388
USNM	143254	Batam	S	2.21756	0.798163
USNM	143255	Batam	S	2.08463	-0.369023
USNM	143256	Batam	S	3.77579	0.122395
USNM	143257	Batam	S	0.649426	0.469412
BMNH	9.4.1.101	Bintan	S	2.69787	0.741362
BMNH	9.4.1.102	Bintan	S	2.50053	0.188508
BMNH	9.4.1.103	Bintan	S	1.87549	-1.50763
BMNH	9.4.1.104	Bintan	S	1.21556	-2.14363
RMNH	36093	Bintan	S	2.63114	-0.586887
RMNH	36094	Bintan	S	0.347718	-0.169583
USNM	115607	Bintan	S	2.05487	0.27902
USNM	115608	Bintan	S	2.17518	-0.300707
BMNH	26.10.19.4	Mapur	S	1.14954	-0.130988
BMNH	9.4.1.105	Singapore	S	1.83993	0.296821
BMNH	9.4.1.106	Singapore	S	2.68597	0.796793
BMNH	9.4.1.107	Singapore	S	1.83424	0.124248
BMNH	9.4.1.108	Singapore	S	2.58827	0.406875
BMNH	9.4.1.109	Singapore	S	3.5974	0.477185
BMNH	9.4.1.110	Singapore	S	0.902758	1.08374
BMNH	9.4.1.111	Singapore	S	2.43959	-1.2229
BMNH	55.1257	Singapore	S	2.8623	0.24301
BMNH	55.1258	Singapore	S	2.82301	1.35378
BMNH	55.1260	Singapore	S	0.157369	-0.592617
BMNH	55.1261	Singapore	S	2.50432	-1.50189
BMNH	55.1262	Singapore	S	1.92965	-1.14209
BMNH	55.1263	Singapore	S	2.61562	-1.27411
BMNH	55.1264	Singapore	S	2.50525	-1.55438
BMNH	55.1265	Singapore	S	2.18367	-0.344049
BMNH	55.1266	Singapore	S	3.9646	0.44147
USNM	105078	Singapore	S	2.45586	-0.344298
USNM	105079	Singapore	S	0.281138	0.50817
USNM	105080	Singapore	S	0.922873	-0.474122
USNM	124317	Singapore	S	2.4962	-1.27515
